# Supplementary material for: Identifying Novel Transcriptional and Epigenetic Features of Nuclear Lamina-associated Genes
Source: Sci Rep. 2017 Mar 7;7:100. doi: 10.1038/s41598-017-00176-x (PMC5427898; doi:10.1038/s41598-017-00176-x)
Supplement: Supplementary file 2 — Supplementary Tables S1 to S12 [file 41598_2017_176_MOESM2_ESM.xls]

## Sheet: 1
Table S1 - NL genes in C2C12 myoblasts. Inactive genes and non-paused genes are indicated by "NA" in columns "Gene activity" and "Pause index", respectively.
Gene symbol	RefSeq	Chromosome	Start	End	Strand	Promoter NLA	Gene body NLA	Gene activity (RPKmM)	Pause index	NL gene subgroup
Tsga10	NM_207228	chr1	37811416	37921927	-	-2.34362	1.11742	0.178079	17.4593	A1
Tsga10	NM_001290720	chr1	37817668	37922143	-	-2.36222	1.09115	0.190004	16.5529	A1
Hibch	NM_146108	chr1	52901881	52977830	+	-3.79969	1.05481	0.352521	NA	A1
Pms1	NM_153556	chr1	53246030	53353872	-	-2.39325	1.51098	0.720241	6.29481	A1
Pgap1	NM_001163314	chr1	54529843	54614528	-	-3.19459	1.00975	0.2534	59.2975	A1
Fam174a	NM_026321	chr1	97210204	97231861	+	-3.28648	1.00918	0.534903	35.3712	A1
Exo1	NM_012012	chr1	177810908	177841527	+	-3.40162	1.79689	0.737636	586.349	A1
Kif26b	NM_001161665	chr1	180459255	180862988	+	-3.94208	1.07123	0.355484	15.4167	A1
Il15ra	NM_001271499	chr2	11627338	11655612	+	-0.859815	1.07445	0.0291805	14.8274	A1
Pter	NM_001305436	chr2	12845667	12925081	+	-2.73899	1.03982	0.362724	4.57019	A1
Cacnb2	NM_023116	chr2	14525932	14909535	+	-0.139181	2.06556	0.224658	7.57594	A1
Nsun6	NM_028950	chr2	14916757	14970939	-	-3.4469	1.60204	0.355864	19.1239	A1
Ttc21b	NM_001047604	chr2	66022383	66094674	-	-2.46097	1.03933	0.474313	8.35183	A1
Fam171b	NM_175514	chr2	83652884	83721515	+	-3.6485	1.4097	0.123559	12.2676	A1
Elp4	NM_023876	chr2	105537476	105744721	-	-2.02563	1.1372	0.614355	4.81279	A1
Mettl15	NM_029790	chr2	108932456	109118447	-	-2.38015	1.37164	0.267644	15.0325	A1
Aven	NM_028844	chr2	112333120	112471410	+	-2.42494	1.05912	0.713174	NA	A1
Ryr3	NM_001319156	chr2	112471538	113057240	-	-0.79095	1.50968	0.213703	7.9035	A1
Dph6	NM_025675	chr2	114342153	114480664	-	-2.9558	2.03679	0.786819	NA	A1
Tasp1	NM_001159640	chr2	139659214	139892541	-	-2.01774	1.02468	0.701931	12.6263	A1
Ndufaf5	NM_027093	chr2	139996381	140030988	+	-3.1463	1.42797	0.949697	6.32298	A1
Dtd1	NM_025314	chr2	144425688	144594483	+	-2.71238	2.24968	0.118747	37.4195	A1
Ralgapa2	NM_001033348	chr2	146067034	146337740	-	-3.1391	1.28257	0.66136	5.6568	A1
Kiz	NM_001033298	chr2	146681624	146795825	+	-3.02682	1.38074	0.510042	3.64304	A1
Zfp442	NM_001310645	chr2	150228649	150277237	-	-0.883487	1.05585	0.632465	3.41591	A1
Apmap	NM_027977	chr2	150408816	150434259	-	-2.70059	1.08986	0.575901	42.8477	A1
Il7	NM_001313890	chr3	7572027	7612893	-	-2.30891	1.55168	0.122726	25.424	A1
D3Ertd751e	NM_001291048	chr3	41546536	41562863	+	-0.406715	1.15435	0.219847	8.97696	A1
D3Ertd751e	NM_001099785	chr3	41546539	41562861	+	-0.406715	1.15441	0.219922	8.97435	A1
Nbea	NM_030595	chr3	55429119	55987623	-	-0.703751	1.06112	0.204299	9.54899	A1
Serpini1	NM_009250	chr3	75361454	75446445	+	-2.71038	1.6144	0.0461668	11.8939	A1
Lrba	NM_001077687	chr3	86028611	86550632	+	-2.02563	1.13457	0.310274	8.05971	A1
Lrba	NM_001077688	chr3	86028611	86580893	+	-2.02563	1.07004	0.303162	8.22689	A1
Lrba	NM_030695	chr3	86028611	86586616	+	-2.02563	1.03859	0.308276	8.10599	A1
Ndst4	NM_022565	chr3	125107008	125427904	+	-0.143681	1.63485	0.0554419	39.9662	A1
Ppa2	NM_001293641	chr3	132973073	133041199	+	1.43844	1.25881	0.966884	2.80219	A1
Cryz	NM_009968	chr3	154259674	154286146	+	-2.3535	1.28211	0.298987	NA	A1
Fpgt	NM_029330	chr3	154747882	154756342	-	-2.63382	1.17579	1.38367	3.24588	A1
Lrriq3	NM_028938	chr3	154756397	154857242	+	-2.62268	2.53214	0.0346353	15.9401	A1
Cth	NM_145953	chr3	157557211	157588027	-	-3.04091	1.13427	0.136591	1372.68	A1
4930412C18Rik	NR_030693	chr4	9697731	9750558	+	-2.34852	1.24226	0.0104827	17.0926	A1
Wdr78	NM_146254	chr4	102710669	102786904	-	-2.96331	1.40272	0.0978925	16.9341	A1
Zfp518b	NM_001081144	chr5	39059722	39076065	-	-1.35356	1.34577	0.337845	12.6706	A1
Gm7854	NR_028417	chr5	43542924	43626593	-	-2.26382	1.13432	0.00869919	NA	A1
B3glct	NM_001081204	chr5	150480831	150565174	+	-1.91655	1.68874	0.434213	NA	A1
Pon3	NM_173006	chr6	5170851	5206233	-	-2.71252	1.07331	0.986438	16.2994	A1
Sdhaf3	NM_001077713	chr6	6906017	6989220	+	-1.90226	1.01172	0.868381	5.80833	A1
Pot1a	NM_133931	chr6	25693734	25759226	-	-3.27655	1.42808	0.296881	19.5591	A1
Hoxa13	NM_008264	chr6	52208851	52210874	-	-5.17397	1.10325	0.0399766	NA	A1
Ankrd26	NM_001081112	chr6	118452581	118512274	-	-3.61407	1.12537	2.43689	2.19576	A1
Parp11	NM_181402	chr6	127403740	127444257	+	0.58712	1.16943	0.255738	15.6384	A1
Caprin2	NM_001301351	chr6	148791013	148844759	-	-2.4453	1.9274	0.608149	10.414	A1
Bicd1	NM_001112796	chr6	149357505	149511848	+	-1.15505	2.09288	0.659902	17.36	A1
B130024G19Rik	NR_045850	chr7	77510268	77556032	+	-4.90689	1.03206	0.0373751	36.5996	A1
Nox4	NM_001285833	chr7	94395158	94547218	+	-2.3656	2.02987	0.443382	9.56385	A1
Ankrd42	NM_028665	chr7	99732692	99785652	-	-3.8576	1.01076	0.405374	17.3641	A1
Eri2	NM_027698	chr7	126927339	126937572	-	-2.65626	1.57946	1.42821	19.7521	A1
Shcbp1	NM_011369	chr8	4735979	4779534	-	-2.24308	1.76321	2.30003	4.42167	A1
Wrn	NM_001122822	chr8	34344844	34495999	-	-3.29048	1.16	0.486791	NA	A1
Gm10033	NR_038043	chr8	71894923	71919443	-	-2.59033	1.02844	0.457678	44.81	A1
Itfg1	NM_028007	chr8	88241455	88364848	-	-2.4555	1.28323	0.735432	9.75917	A1
Phkb	NM_199446	chr8	88364900	88584541	+	-2.29809	1.12744	0.669528	61.8711	A1
Wwox	NM_019573	chr8	116963551	117876612	+	-3.7044	1.13956	0.304971	4.38674	A1
Kbtbd3	NM_001164574	chr9	4309742	4331732	+	-3.24401	1.20795	0.305408	75.9581	A1
Kbtbd3	NM_026962	chr9	4309815	4331732	+	-3.22726	1.20576	0.290241	79.45	A1
Dync2h1	NM_029851	chr9	6928502	7177046	-	-0.179589	2.31929	0.32849	26.766	A1
Zfp558	NM_028935	chr9	18258497	18278003	-	0.120139	2.74025	0.141825	15.5392	A1
Myo6	NM_001039546	chr9	80012840	80159536	+	-2.60411	1.04977	0.312284	7.54892	A1
Elovl4	NM_148941	chr9	83672298	83699912	-	-0.845908	1.917	0.0712551	13.6277	A1
Ttk	NM_001110265	chr9	83728295	83763100	+	0.0447554	1.0279	1.90366	2.04065	A1
Ttk	NM_001284272	chr9	83728295	83765997	+	0.0447554	1.05364	1.81202	2.14165	A1
Ube2cbp	NM_027394	chr9	86200840	86358523	-	-2.17006	1.73978	0.23154	20.6523	A1
Cep162	NM_199316	chr9	87086797	87150367	-	-1.77743	1.09822	1.21425	NA	A1
Nek11	NM_172461	chr9	105064796	105297617	-	-2.74557	1.78042	0.00340343	42.6757	A1
Pik3r4	NM_001081309	chr9	105545324	105589985	+	-2.73065	1.16051	0.392587	8.41712	A1
Lztfl1	NM_033322	chr9	123606710	123626675	-	-2.30131	1.21457	0.497775	4.03055	A1
Ahi1	NM_026203	chr10	20672352	20800235	+	-1.69664	1.35173	0.190468	NA	A1
Myb	NM_001198914	chr10	20844735	20880790	-	-2.17057	1.78613	0.0574602	NA	A1
Hace1	NM_172473	chr10	45297634	45432151	+	-1.57452	1.04912	1.3446	4.16469	A1
Tbc1d32	NM_001033385	chr10	55734099	55948495	-	-3.41694	1.96401	0.38961	14.9533	A1
AU041133	NM_001163064	chr10	81590757	81615810	+	-2.11989	1.11971	0.524518	NA	A1
Cep290	NM_146009	chr10	99950922	100036289	+	-2.78353	1.90213	1.8936	5.77429	A1
Tmtc2	NM_177368	chr10	104624719	105011535	-	-1.85539	1.60176	0.165439	8.16813	A1
Mettl25	NM_207522	chr10	105200240	105278436	-	-3.3847	1.4479	0.496259	36.0903	A1
Kcnc2	NM_001025581	chr10	111708178	111903360	+	-1.84468	1.75827	0.46694	16.2226	A1
Etaa1os	NR_131915	chr11	17853972	17859584	+	-2.23211	1.22709	0.0168066	78.8777	A1
Wdpcp	NM_145425	chr11	21472283	21798689	+	-4.84412	1.59903	0.34477	9.46399	A1
Fancl	NM_001277273	chr11	26287083	26371883	+	-2.49369	1.58199	0.710398	5.50506	A1
Vrk2	NM_001252447	chr11	26371401	26493920	-	-2.32057	1.33071	0.669376	3.28582	A1
Acyp2	NM_029344	chr11	30405991	30549396	-	-0.189073	1.53321	0.720348	5.86346	A1
Sgcd	NM_011891	chr11	46792284	47192804	-	-2.6026	1.27495	0.348484	NA	A1
Stxbp4	NM_011505	chr11	90337806	90499422	-	-2.75208	1.68047	0.482537	3.52167	A1
Cep112	NM_029606	chr11	108286579	108721929	+	-2.31645	1.37128	0.229607	282.002	A1
Kcnj2	NM_008425	chr11	110927477	110938139	+	-1.70444	1.67956	1.21732	3.02475	A1
Sh3yl1	NM_001289480	chr12	31596533	31645025	+	-3.32176	1.41906	0.146345	9.88575	A1
Ispd	NM_001289503	chr12	37108733	37416090	+	-0.556022	2.28445	0.0615633	18.1632	A1
Immp2l	NM_053122	chr12	41750676	43056575	+	-2.67051	1.53685	0.443049	4.48747	A1
Mipol1	NM_001164370	chr12	58331411	58558228	+	-3.24806	1.70489	0.239907	28.2252	A1
Gphn	NM_145965	chr12	79327641	79785756	+	0.366683	1.77841	0.47081	4.56388	A1
Sp4	NM_001166385	chr12	119470158	119539913	-	-2.84086	2.19252	0.22561	6.31557	A1
Zfp369	NM_178364	chr13	65380161	65399103	+	-3.19223	1.6145	1.37342	20.2864	A1
Zfp712	NM_001166218	chr13	67139529	67162106	-	-2.37985	1.60923	0.277358	15.6039	A1
Zfp457	NM_001003666	chr13	67393386	67407348	-	-2.30946	1.29564	0.103295	200.486	A1
Zfp595	NM_177622	chr13	67413933	67433496	-	-2.61145	1.37857	0.497891	62.1502	A1
Zfp874a	NM_177712	chr13	67541366	67552560	-	-2.7146	2.00217	0.149665	13.7851	A1
Cep72	NM_028959	chr13	74173942	74199733	-	-3.73481	1.11702	0.168584	18.2553	A1
Erap1	NM_030711	chr13	74777319	74829323	+	-4.92794	1.81842	0.639406	3.67172	A1
Arsk	NM_029847	chr13	76197869	76236108	-	-3.43291	1.15872	0.275677	16.2058	A1
Slf1	NM_134071	chr13	77182348	77274729	-	-3.10262	1.57329	1.59974	80.5473	A1
2210408I21Rik	NM_001081353	chr13	77274796	77333166	+	-3.20432	1.50471	0.460162	NA	A1
2210408I21Rik	NM_001145676	chr13	77274796	77752940	+	-3.20432	2.69997	0.218576	3.95402	A1
Fam172a	NM_001163419	chr13	77847950	78305501	+	-2.96908	1.27777	0.799632	5.30959	A1
Edil3	NM_001037987	chr13	88961076	89462830	+	-3.48254	2.31465	0.337445	23.9617	A1
Nnt	NM_008710	chr13	120123123	120197818	-	-2.15562	1.01719	0.667101	3.2964	A1
Clybl	NM_029556	chr14	122580915	122801456	+	-2.27717	1.00981	0.340005	9.15192	A1
Slc2a13	NM_001033633	chr15	91098121	91403692	-	-1.75593	1.7826	0.132964	4.96718	A1
Pus7l	NM_172437	chr15	94353070	94373938	-	-3.33913	1.07029	0.451649	NA	A1
Nsun3	NM_178925	chr16	62734677	62786542	-	-2.58751	1.15744	0.268625	233.58	A1
Pros1	NM_011173	chr16	62854132	62929168	+	-2.11655	1.37942	0.540805	3.73178	A1
Zfp229	NM_001164676	chr17	21870690	21885936	+	-2.08773	1.06051	0.621694	5.00672	A1
Zfp946	NM_198003	chr17	22561234	22593656	+	-2.51883	1.60478	0.297426	40.5547	A1
Zfp40	NM_009555	chr17	23310835	23330195	-	-3.62218	1.16183	0.488041	25.1832	A1
Pot1b	NM_028370	chr17	55791322	55851926	-	-2.57877	1.85289	0.525528	33.0638	A1
Camkmt	NM_028576	chr17	85490039	85857920	+	-3.46158	1.21434	0.434001	NA	A1
2700099C18Rik	NR_024720	chr17	95149439	95174469	+	-2.71534	1.04963	1.6346	36.3694	A1
Gm1976	NR_045963	chr17	95159281	95234139	-	-2.78256	1.25647	1.38502	111.977	A1
Nol4	NM_001161483	chr18	22851655	23197164	-	-3.48336	1.2147	0.766378	18.5168	A1
Nol4	NM_199024	chr18	22851655	23200154	-	-4.67301	1.07699	0.767382	54.3696	A1
Trim36	NM_001170855	chr18	46324953	46358472	-	-2.67381	1.05055	0.216053	55.1642	A1
Setbp1	NM_053099	chr18	78947116	79306130	-	-2.22635	1.41288	0.274896	9.48607	A1
Rttn	NM_175542	chr18	89141181	89300406	+	-3.72131	2.01763	0.727644	NA	A1
Smarca2	NM_011416	chr19	26679649	26852811	+	-3.24176	1.58611	0.0852888	5.55309	A1
Smarca2	NM_026003	chr19	26822892	26852811	+	-2.72078	1.18129	0.238591	8.37231	A1
Hectd2	NM_001163471	chr19	36629128	36695625	+	-3.31172	1.08962	0.135502	17.9675	A1
Grk5	NM_018869	chr19	60965651	61168458	+	-2.96044	1.27106	0.26699	121.745	A1
2810403D21Rik	NR_015493	chrX	106029816	106082235	+	-0.945196	1.12862	0.385166	40.1368	A1
St18	NM_001244692	chr1	6477311	6851021	+	-1.2662	1.90975	0.107408	83.6744	A2
St18	NM_173868	chr1	6720131	6851021	+	1.56213	1.89248	0.0333501	27.4185	A2
Prex2	NM_001033636	chr1	11254043	11293763	+	3.42575	3.24014	0.00451308	NA	A2
Defb41	NM_183124	chr1	18241058	18255219	-	2.53328	2.03208	1.30419	NA	A2
Defb41	NM_001040027	chr1	18250604	18255219	-	2.53328	1.1486	3.2255	NA	A2
Gsta3	NM_001077353	chr1	21230665	21255656	+	1.04348	1.73592	0.00839611	NA	A2
Kcnq5	NM_001310477	chr1	21388479	21952731	-	3.6437	1.97864	0.113591	NA	A2
Kcnq5	NM_001160139	chr1	21388483	21952023	-	2.40537	1.97896	0.113751	NA	A2
Khdrbs2	NM_133235	chr1	32229650	32714583	+	-0.755648	2.07871	0.00925603	57.6251	A2
4930594C11Rik	NR_024017	chr1	37542695	37545450	-	2.39165	1.99753	0.111246	5159.31	A2
Tsga10	NM_001290721	chr1	37817668	37912218	-	-0.100592	1.2347	0.18832	7.34844	A2
1700019A02Rik	NM_027070	chr1	53215420	53244461	-	2.86566	2.51371	0.0906164	24.9635	A2
Spats2l	NM_001164566	chr1	57902414	58005241	+	2.039	1.79914	0.00645273	NA	A2
Sp100	NM_001313714	chr1	87546562	87579693	+	-0.926038	1.70965	0.0234314	NA	A2
Sp100	NM_001313712	chr1	87546562	87598147	+	-0.926038	1.48272	0.0157313	NA	A2
Ugt1a1	NM_201645	chr1	90108533	90116577	+	1.3241	1.14564	0.702501	NA	A2
Slco6d1	NM_001164233	chr1	100317700	100405957	+	3.41889	2.73569	0.0136456	NA	A2
Nckap5	NM_172484	chr1	127810212	128389504	-	0.151097	2.37128	0.00416839	NA	A2
Zp3r	NM_009581	chr1	132473282	132526183	-	0.949003	1.81617	0.00541377	NA	A2
C4bp-ps1	NR_028304	chr1	132566778	132578148	-	1.6161	1.42641	0.0124201	NA	A2
Cfh	NM_009888	chr1	141982431	142079988	-	-0.895121	1.64364	0.768155	15.0337	A2
Kcnt2	NM_001081027	chr1	142142833	142506838	+	-0.584963	2.10654	0.00575244	26.0711	A2
Astn1	NM_001205204	chr1	160292434	160621917	+	3.33875	2.50275	0.0095461	NA	A2
Gm7694	NM_001198955	chr1	172228323	172236463	-	1.61387	1.13826	0.00690034	14.8958	A2
Nos1ap	NM_027528	chr1	172257344	172487241	-	1.96475	1.97828	0.0169943	35.3297	A2
Pld5	NM_001195816	chr1	177892436	178144073	-	1.41318	2.07307	0.00752598	NA	A2
Pld5	NM_176916	chr1	177892436	178205443	-	3.30906	2.1125	0.00999906	NA	A2
Gm16432	NM_001034899	chr1	179921565	179978422	+	-0.60411	1.90696	0.0101008	23.7943	A2
D1Pas1	NM_033077	chr1	188791294	188794506	+	3.10595	1.32954	0.0155424	65.8748	A2
Esrrg	NM_011935	chr1	189821705	190038763	+	0.344883	1.12675	0.00324015	NA	A2
Kcnk2	NM_001281848	chr1	191031808	191226152	-	3.25237	2.18642	0.0213283	NA	A2
Cr2	NM_007758	chr1	196963004	197002909	-	1.58901	2.76915	0.00912665	NA	A2
Cacnb2	NM_001252533	chr2	14745718	14909535	+	3.83407	2.67388	0.0962964	NA	A2
Cacnb2	NM_001309519	chr2	14795282	14909535	+	2.26446	2.82228	0.0938174	28.4784	A2
Strbp	NM_009261	chr2	37425387	37502805	-	0.340755	1.01571	0.310472	19.7342	A2
Fap	NM_007986	chr2	62338992	62412078	-	0.354674	1.11321	0.0719268	9.14898	A2
Scn2a1	NM_001099298	chr2	65508501	65605504	+	0.621948	1.98878	0.0107642	16.9972	A2
Xirp2	NM_001083919	chr2	67284058	67364661	+	0.126637	1.20168	0.45259	8.05577	A2
Xirp2	NM_001024618	chr2	67284058	67364663	+	0.126637	1.20168	0.452578	8.05597	A2
B3galt1	NM_020283	chr2	67942728	67960939	+	2.57465	1.63401	0.0125515	NA	A2
Zfp804a	NM_175513	chr2	81893814	82100035	+	0.0267164	1.99813	0.00320119	NA	A2
Lrrc4c	NM_001289742	chr2	96158325	97471821	+	2.65201	1.30601	0.106741	NA	A2
Ano3	NM_001128103	chr2	110495357	110790401	-	1.5778	2.87061	0.00774091	14.6319	A2
Aven	NM_001165935	chr2	112399838	112471410	+	3.13849	1.85208	0.484619	192.267	A2
4930583P06Rik	NR_040612	chr2	124043414	124048094	-	0.548946	1.13871	0.0126535	NA	A2
AU015228	NM_001033197	chr2	129926129	129929111	+	1.96844	1.30412	0.0345844	NA	A2
Macrod2	NM_028387	chr2	140221170	140248690	+	2.42905	2.83481	0.0047583	NA	A2
Flrt3	NM_001172160	chr2	140483933	140497212	-	-0.843332	1.56849	0.00666113	NA	A2
Pabpc4l	NM_001101479	chr3	46246118	46251863	-	0.700033	3.00975	0.00861876	34.6825	A2
Plch1	NM_001177732	chr3	63500155	63654913	-	0.593285	2.03896	0.00391835	12.1633	A2
Vmn2r1	NM_019918	chr3	63885563	63909380	+	3.62775	2.80116	0.00636547	NA	A2
Chil5	NM_001080816	chr3	105819836	105835813	-	1.36668	2.31793	0.00990571	NA	A2
Amy1	NM_007446	chr3	113258869	113277680	-	0.818268	2.4288	0.00986371	37.1123	A2
Amy1	NM_001110505	chr3	113258869	113280668	-	2.95718	2.05335	0.0132409	NA	A2
Adh1	NM_007409	chr3	137940608	137953655	+	3.02959	2.5343	0.00634375	NA	A2
Gbp2b	NM_010259	chr3	142257810	142282140	+	2.42788	2.34886	0.0298996	NA	A2
Lrrc7	NM_001081358	chr3	157745858	158225185	-	0.682699	2.89001	0.00369045	NA	A2
Gm2560	NR_131155	chr4	14139158	14218456	-	0.269548	2.28442	0.0413919	8.55941	A2
Lrrc69	NM_028499	chr4	14592900	14723199	-	0.165668	1.72382	0.012814	153.418	A2
Mmp16	NR_135158	chr4	17780039	18045881	+	-0.397584	1.87915	0.0965443	30.3099	A2
Fhl5	NM_021318	chr4	25127055	25170023	-	-1.36222	1.98147	0.00895931	31.0774	A2
Lingo2	NM_001166000	chr4	35653896	36665996	-	4.07685	1.35635	0.196776	NA	A2
Lingo2	NM_001165999	chr4	35653896	36898777	-	0.450134	1.46546	0.160248	NA	A2
Baat	NM_007519	chr4	49502289	49519430	-	-0.0247709	1.39085	0.0232199	44.8346	A2
Brinp1	NM_019967	chr4	68422405	68615431	-	1.77559	2.28953	0.00606085	25.8953	A2
Ptprd	NM_011211	chr4	75587140	77857799	-	2.95649	1.39782	0.188239	NA	A2
Dmrta1	NM_175647	chr4	89354888	89361457	+	1.24777	1.01863	0.0518046	NA	A2
Eqtn	NM_001290623	chr4	94573957	94595534	-	3.49001	1.75489	0.0442687	10.2145	A2
Hook1	NM_030014	chr4	95634069	95690965	+	0.124486	2.03184	0.00818758	NA	A2
Cyp2j6	NM_010008	chr4	96182828	96220342	-	0.779902	2.30031	0.0587366	22.0087	A2
Nfia	NM_001122952	chr4	97248633	97785567	+	1.86566	1.12558	0.0408064	26.911	A2
Agbl4	NM_001048189	chr4	110070302	111330124	+	4.73206	2.28667	0.0105513	NA	A2
Agbl4	NM_001284190	chr4	110070302	111335629	+	4.73206	2.28897	0.0104975	NA	A2
Skint8	NM_001100466	chr4	111592159	111622961	+	2.46159	2.32962	0.00702492	NA	A2
Gm13247	NM_001243139	chr4	145658643	145683119	-	0.706206	2.20764	0.0195135	NA	A2
Gm13247	NM_001243138	chr4	145658643	145696039	-	0	1.8586	0.0181294	NA	A2
Gm13251	NM_001085522	chr4	145728598	145749009	-	1.81805	2.35677	0.631606	NA	A2
Gm13154	NM_001014397	chr4	146927385	146959310	+	1.16134	1.9282	0.00800412	NA	A2
Gm13157	NM_001127189	chr4	147128082	147183897	-	1.35682	1.14624	0.0118396	NA	A2
Abcb1a	NM_011076	chr5	8660091	8748570	+	1.96866	1.45912	0.00955874	NA	A2
Cd36	NM_001159555	chr5	17287507	17341714	-	1.51014	1.29304	0.0454329	10.0748	A2
Cd36	NM_001159556	chr5	17287507	17355610	-	1.05021	1.49093	0.0359088	NA	A2
Cd36	NM_001159558	chr5	17287507	17394777	-	-0.671736	1.22856	0.0319378	NA	A2
Magi2	NM_001170746	chr5	18732863	20210609	+	1.98211	1.84384	0.0093536	NA	A2
Magi2	NM_015823	chr5	19413335	20210609	+	4.1765	1.31622	0.0172073	NA	A2
Magi2	NM_001170745	chr5	19413335	20210610	+	4.1765	1.31622	0.0172072	NA	A2
Dpp6	NM_010075	chr5	27143896	28054040	+	3.0404	1.11691	0.0050217	NA	A2
Gm3414	NR_027993	chr5	46110905	46118817	-	1.67337	1.37084	1.18338	9.7961	A2
5730480H06Rik	NR_045500	chr5	48786811	48805533	+	2.22225	1.65071	0.980352	3.56705	A2
Arap2	NM_178407	chr5	62993684	63157416	-	-0.107576	1.19279	0.0280382	NA	A2
Csn3	NM_007786	chr5	88354657	88361289	+	-0.600694	1.38474	0.0369473	NA	A2
Jchain	NM_152839	chr5	88948833	88956922	-	0.937811	1.11536	0.00940004	NA	A2
D930016D06Rik	NR_030673	chr5	104954753	104983230	+	-0.356056	1.3522	1.48131	4.97341	A2
Myo18b	NM_028901	chr5	113117895	113325382	-	0.0858371	1.4973	0.00656512	NA	A2
AW549542	NR_045702	chr5	120020137	120030367	-	0.259128	1.57934	0.00830002	NA	A2
Wbscr17	NM_145218	chr5	131350820	131783392	-	1.11651	2.25881	0.00503641	NA	A2
Vmn2r18	NM_001102582	chr5	152364235	152389499	-	0.998485	2.4908	0.00747349	NA	A2
Gm20756	NR_040771	chr6	25881425	25927227	+	3.38958	2.85345	0.0186749	NA	A2
C130060K24Rik	NM_175524	chr6	65331287	65408144	+	0.666811	2.3047	0.0496932	NA	A2
Gm31520	NR_136927	chr6	66222498	66234839	+	1.73288	2.77636	0.0255966	NA	A2
Lrrtm4	NM_001134743	chr6	79968870	80760137	+	0.789571	2.57319	0.00398775	NA	A2
1700009C05Rik	NR_046040	chr6	81850458	81860794	-	-1.73899	1.45001	0.009149	NA	A2
Prickle2	NM_001134459	chr6	92320885	92484855	-	0.847314	1.18557	0.0236932	NA	A2
Prickle2	NM_001134461	chr6	92320885	92517360	-	3.20314	1.33956	0.0564848	NA	A2
Prickle2	NM_001081146	chr6	92320885	92656178	-	0.948364	1.71494	0.0337112	NA	A2
Fam19a1	NM_182808	chr6	96063147	96607192	+	-0.406715	1.89232	0.00385215	NA	A2
Cntn3	NM_008779	chr6	102113299	102414661	-	2.34288	2.68535	0.0545515	16.043	A2
Clec4a1	NM_199311	chr6	122871865	122884637	+	2.82949	2.92344	0.0492036	NA	A2
Dyrk4	NM_207210	chr6	126826216	126871857	-	0.813212	1.62489	0.0338415	31.6845	A2
Klrb1a	NM_001159902	chr6	128559244	128572952	-	1.38855	1.07452	0.0223171	NA	A2
Cd69	NM_001033122	chr6	129217342	129225387	-	0.897697	1.86149	0.0128109	NA	A2
Pde3a	NM_018779	chr6	141197789	141447872	+	-0.718812	2.40929	0.0214838	11.3448	A2
Slco1a5	NM_130861	chr6	142182747	142271501	-	1.8187	2.42439	0.00517614	19.1141	A2
Zscan18	NM_001017955	chr7	13353440	13361007	-	2.59601	1.44141	0.0388591	NA	A2
Cabp5	NM_013877	chr7	13983503	13994227	+	1.96844	2.35553	0.0129322	6.97134	A2
Zfp936	NM_001034893	chr7	50432957	50447479	+	2.15566	1.30784	0.012399	NA	A2
Snhg14	NR_015456	chr7	67114462	67119317	-	1.89294	2.12618	0.320379	54.1733	A2
Snrpn	NM_001082961	chr7	67127387	67242494	-	3.6797	2.04811	0.0598523	NA	A2
Snrpn	NM_001082962	chr7	67127387	67285105	-	4.75379	2.21946	0.0473368	NA	A2
A230057D06Rik	NR_015533	chr7	68850735	69072460	-	1.93514	1.60614	0.023043	52.7837	A2
A330076H08Rik	NR_015599	chr7	69088786	69127189	-	1.29417	1.42611	0.0169563	41.1289	A2
Arrdc4	NM_001042592	chr7	75881879	75894124	-	0.951075	1.37815	0.0189115	NA	A2
Ctsc	NM_009982	chr7	95426594	95464371	+	0.533279	1.35106	0.0049586	NA	A2
Dlg2	NM_011807	chr7	98239295	99597756	+	1.24071	1.34197	0.0102752	20.4374	A2
Dlg2	NM_001243046	chr7	99210903	99597756	+	1.2692	1.39222	0.00327236	NA	A2
Trim30d	NM_001167828	chr7	111618528	111656363	-	1.67478	2.15924	0.0484561	NA	A2
Sox6	NM_001277328	chr7	122614385	122945123	-	0.781663	1.36539	0.00437022	NA	A2
Sox6	NM_001277327	chr7	122614385	122968224	-	0.953075	1.3736	0.00418357	NA	A2
Sox6	NM_001277326	chr7	122614385	122989654	-	1.1317	1.35028	0.00397817	NA	A2
Sox6	NM_011445	chr7	122614385	123138600	-	2.67276	1.60462	0.00351221	NA	A2
Sox6	NM_001025559	chr7	122614385	123182258	-	0.316704	1.59999	0.00372374	NA	A2
Abca16	NM_001278943	chr7	127553160	127688327	+	3.24644	2.67378	0.0376736	NA	A2
Abca16	NM_001278944	chr7	127565214	127688323	+	4.49563	2.65029	0.0416129	NA	A2
Prkcb	NM_001316672	chr7	129432638	129777915	+	2.5992	1.2202	0.0256806	NA	A2
Stox2	NM_001114311	chr8	48265401	48374756	-	-0.209927	1.24917	0.00894153	NA	A2
Galntl6	NM_175032	chr8	60252848	61390424	-	-1.44959	2.1295	0.0520526	96.7169	A2
D130040H23Rik	NM_172491	chr8	71794978	71827274	+	2.19358	2.0548	0.106431	15.9445	A2
Isx	NM_001294278	chr8	77397072	77417405	+	0.133031	1.62712	0.00627515	NA	A2
Inpp4b	NM_001024617	chr8	83866460	84646469	+	1.78657	1.92355	0.013314	NA	A2
Inpp4b	NM_001297593	chr8	83866460	84651816	+	1.78657	1.92919	0.0133999	NA	A2
Ces1a	NM_001013764	chr8	95544113	95572091	-	1.67739	1.49768	0.00496255	NA	A2
Ces2g	NM_197999	chr8	107485617	107493437	+	0.61734	1.44361	0.0282973	NA	A2
Gria4	NM_001113180	chr9	4417892	4796234	-	2.87707	2.58691	0.00380618	NA	A2
Gria4	NM_001113181	chr9	4478262	4796234	-	2.87707	2.55499	0.00434061	NA	A2
Naalad2	NM_028279	chr9	18127464	18190372	-	-0.24455	1.77064	0.117852	NA	A2
Mbd3l1	NM_028557	chr9	18282838	18289736	+	0.696777	1.37099	0.00844305	14.4184	A2
B3gat1	NM_029792	chr9	26559146	26568923	+	3.5201	2.22467	0.0057144	NA	A2
Gm1110	NM_001281475	chr9	26687151	26730666	-	1.13902	2.14253	0.00778009	NA	A2
Igsf9b	NR_027907	chr9	27160269	27165128	+	1.43686	1.68474	1.21024	13.25	A2
Pate2	NM_001033421	chr9	35477223	35480474	+	1.55559	2.04023	0.112641	NA	A2
1700027I24Rik	NR_040741	chr9	36476440	36500774	-	2.89402	1.46363	0.0165825	23.9606	A2
Olfr920	NM_146787	chr9	38560380	38564448	+	2.1124	2.0701	0.0592501	35.1212	A2
1700001J11Rik	NR_033613	chr9	39858142	39860610	+	2.47302	1.25754	0.189115	NA	A2
Nxpe4	NM_172921	chr9	48170123	48208108	+	1.77873	1.77861	0.00594074	22.3787	A2
9530091C08Rik	NR_033299	chr9	68613152	68621129	+	3.90505	1.61825	0.0654822	9.7096	A2
Unc13c	NM_001081153	chr9	73327230	73781374	-	1.69736	2.30292	0.0135729	6.88749	A2
Rbp2	NM_009034	chr9	98390955	98410190	+	0.0447017	1.79224	0.0240072	NA	A2
4930525D18Rik	NR_040738	chr9	114250228	114273745	-	1.93184	2.05116	0.0125651	NA	A2
Zfp105	NM_009544	chr9	122832195	122840146	+	0.395785	3.11051	0.0122608	NA	A2
Ccr1	NM_009912	chr9	123876958	123883525	-	2.77551	3.70784	0.0160377	24.1948	A2
Zc2hc1b	NM_029172	chr10	12869449	12897829	-	2.14687	1.09337	0.0524147	99.8887	A2
Ahi1	NM_001177776	chr10	20760625	20800235	+	3.63659	2.23996	0.166834	NA	A2
Themis	NM_001305663	chr10	28388165	28603624	+	0.79047	1.37801	0.00854273	NA	A2
Trdn	NM_029726	chr10	32803288	33196515	+	-0.298125	1.8752	0.0291901	50.4481	A2
Zfa-ps	NR_037920	chr10	52262125	52265545	-	2.77428	2.64101	0.0533717	52.3606	A2
Mybpc1	NM_001252372	chr10	87981023	88067897	-	0.743708	1.72793	0.00529164	29.9747	A2
Rmst	NR_028262	chr10	91544490	91627923	-	3.04807	1.80211	0.00449962	NA	A2
Lrriq1	NM_001163559	chr10	102525831	102698956	-	3.15281	2.36598	0.00493017	NA	A2
Slc6a15	NM_001252330	chr10	102830441	102882013	+	-0.15545	2.34494	0.0292224	69.4143	A2
Syt1	NM_001252341	chr10	107934705	108448031	-	0.382392	1.40296	0.00811701	NA	A2
1700025F24Rik	NR_040578	chr10	118850499	118863920	+	3.8973	1.45215	0.128561	NA	A2
4930503E24Rik	NR_028310	chr10	123906129	123961544	+	3.42788	2.81539	0.00970941	NA	A2
Vmn2r87	NM_001103366	chr10	129908876	129934435	-	2.79904	1.49711	0.0348298	7.11799	A2
Vwc2	NM_177033	chr11	11014018	11163529	+	-0.555035	2.60433	0.00361735	NA	A2
Ikzf1	NM_001301863	chr11	11590179	11672929	+	1.06829	1.23386	0.0168677	32.5165	A2
Gm12018	NR_131129	chr11	17995988	18003388	+	0.931841	1.48413	0.0150353	15.6707	A2
Gm12070	NR_002890	chr11	26685107	26687859	+	1.85824	4.01784	0.0152597	NA	A2
Ranbp17	NM_023146	chr11	33111793	33413746	-	1.10066	2.34745	0.0228761	NA	A2
Timd2	NM_001161356	chr11	46482461	46503859	-	2.4821	2.49125	3.1725	NA	A2
Timd2	NM_001161355	chr11	46482461	46512332	-	2.34188	2.29496	2.41762	NA	A2
Timd2	NM_134249	chr11	46482461	46520606	-	1.06352	2.29008	1.89149	NA	A2
Myh8	NM_177369	chr11	67090625	67122135	+	2.03379	1.82713	0.0243107	38.9587	A2
Abca9	NM_147220	chr11	109962135	110029467	-	0.676609	2.06528	0.0113154	NA	A2
Kcnj16	NM_001252207	chr11	110829346	110889281	+	3.27391	1.98647	0.00882237	NA	A2
Kcnj16	NM_001252209	chr11	110858800	110889281	+	1.392	2.52	0.013756	28.2883	A2
Kcnj16	NM_001252210	chr11	110880898	110889281	+	3.21271	3.27639	0.0434472	10.3154	A2
Kcnj16	NM_001252208	chr11	110885173	110889281	+	4.27156	2.72174	0.085339	9.47591	A2
Prkd1	NM_008858	chr12	51442218	51750210	-	0.828388	1.70501	0.0118019	NA	A2
Fut8	NM_001252615	chr12	78489850	78576983	+	-0.189073	1.23951	0.655299	NA	A2
Fam71d	NM_027597	chr12	79792521	79835506	+	0.925846	1.54119	0.00574399	22.4756	A2
Nrxn3	NM_001198587	chr12	90032947	91573373	+	2.51014	1.14462	0.0267446	NA	A2
Nrxn3	NM_172544	chr12	90191833	91573373	+	3.73062	1.00511	0.029774	NA	A2
Catsperb	NM_173023	chr12	102642882	102864219	+	4.18097	2.5753	0.00518977	NA	A2
Rapgef5	NM_175930	chr12	118754951	118995451	+	5.26103	2.85157	0.114039	NA	A2
Tmem196	NM_001160385	chr12	121184434	121257530	+	1.9494	2.55095	0.00557356	8.10465	A2
Akr1c13	NM_013778	chr13	4190432	4204849	+	1.76689	3.08494	0.0952581	NA	A2
Akr1c12	NM_013777	chr13	4267417	4278645	-	2.57846	2.23689	0.0116543	NA	A2
Chrm3	NM_033269	chr13	9875858	10360049	-	2.20666	2.68658	0.00472317	NA	A2
Elmo1	NM_198093	chr13	20564858	20700222	+	-1.39063	1.85428	0.00956355	24.0539	A2
Serpinb9c	NM_011453	chr13	33241143	33250220	-	2.30821	1.38949	0.0276714	NA	A2
Serpinb9c	NM_001164524	chr13	33241143	33251623	-	2.56914	1.55602	0.0231024	NA	A2
Spock1	NM_001166464	chr13	57522555	58009693	-	-2.60234	1.39358	0.0352045	9.26652	A2
Spock1	NM_001166463	chr13	57527451	58009693	-	-2.60234	1.39112	0.0355707	9.22144	A2
Gm10037	NM_001309374	chr13	67932042	67944229	+	0.649622	1.5096	0.0103613	NA	A2
Gm10037	NM_001309373	chr13	67933666	67944229	+	0.39589	1.56016	0.0114925	NA	A2
Spata9	NM_029343	chr13	76105186	76136416	+	3.01166	1.45369	0.0108828	NA	A2
Pde8b	NM_172263	chr13	95794059	96020259	-	1.32303	1.64562	0.00354805	NA	A2
Naip2	NM_001126182	chr13	100914017	100972077	-	2.19358	1.86602	0.0343826	NA	A2
Mnd1-ps	NR_030680	chr14	10716608	10719382	+	1.97689	4.11562	0.997464	NA	A2
Erc2	NM_177814	chr14	28435627	29291723	+	0.533326	1.51059	0.00330976	12.3355	A2
AY358078	NM_194347	chr14	52419720	52446034	+	2.32009	2.20614	0.00657184	NA	A2
AA536875	NR_045145	chr14	123567724	123575398	+	3.52539	2.01113	0.0110763	NA	A2
AA536875	NR_045143	chr14	123568407	123575398	+	2.49189	2.20399	0.0123449	NA	A2
Itgbl1	NM_145467	chr14	124059361	124373301	+	-0.184109	2.53119	0.00894826	NA	A2
Fgf14	NM_010201	chr14	124377512	124591768	-	2.88349	3.09986	0.135784	NA	A2
Fgf14	NM_207667	chr14	124377512	125076349	-	2.58734	3.08884	0.0433016	NA	A2
Cdh10	NM_001316758	chr15	18748701	18943991	+	0.233083	1.60788	0.031725	9.71799	A2
Cdh10	NM_009865	chr15	18750083	18943991	+	0.6708	1.6096	0.0313731	14.3699	A2
Rgs22	NM_001195748	chr15	35939231	36070155	-	-0.719298	1.64924	0.0311584	NA	A2
Colec10	NM_173422	chr15	54242328	54297913	+	0.156985	1.42852	0.00538448	NA	A2
Nell2	NM_001289653	chr15	95049870	95358683	-	2.99169	2.08292	0.0276895	NA	A2
Rbfox1	NM_021477	chr16	5884885	7412573	+	1.4468	1.59098	0.0128034	NA	A2
Rbfox1	NM_183188	chr16	7069927	7412573	+	-0.0353294	2.14719	0.0247253	10.774	A2
Grin2a	NM_008170	chr16	9577802	9992626	-	-0.655843	1.75118	0.0038839	15.927	A2
Atf7ip2	NM_153123	chr16	10192998	10243144	+	-0.218279	2.04182	0.0182723	NA	A2
Fgd4	NM_001301818	chr16	16417007	16527504	-	-0.812097	1.30135	0.324378	23.4737	A2
Fgf12	NM_010199	chr16	28157868	28753329	-	-0.883774	1.45476	0.00326742	31.3871	A2
Slc15a2	NM_021301	chr16	36750249	36785048	-	1.92756	1.60558	0.00533291	NA	A2
Slc15a2	NM_001145899	chr16	36771962	36785048	-	1.92756	1.62623	0.0121258	NA	A2
Trat1	NM_198297	chr16	48734802	48772069	-	2.83726	2.24067	0.0104327	NA	A2
Impg2	NM_174876	chr16	56204425	56273866	+	2.35183	2.01537	0.0507107	NA	A2
Cyyr1	NM_144853	chr16	85456489	85550618	-	2.30189	1.84107	0.00378075	NA	A2
3110052M02Rik	NM_001166497	chr17	21787577	21801933	+	0.0507097	2.47267	0.00603186	NA	A2
Olfr122	NM_146288	chr17	37905586	37909565	+	1.28591	2.36718	0.0159828	NA	A2
Glyatl3	NM_001145060	chr17	41041689	41051299	-	4.73206	1.7933	0.00791504	7.70604	A2
Ptchd4	NM_028474	chr17	42452895	42644690	+	1.85181	2.31934	0.00511473	NA	A2
Adgrf2	NM_001033493	chr17	42845885	42879128	-	1.57016	2.6619	0.0171515	NA	A2
Lrfn2	NM_027452	chr17	49071906	49236915	+	-0.242078	1.13689	0.0064534	NA	A2
Satb1	NM_001163631	chr17	51875511	51965913	-	0.459575	1.19101	0.014148	NA	A2
Capn13	NM_001033444	chr17	73655803	73748636	-	1.83482	1.53784	0.107189	NA	A2
Slc8a1	NM_001112798	chr17	81772444	82137727	-	1.78061	1.32396	0.163755	NA	A2
Syt4	NM_009308	chr18	31597461	31607069	-	1.47817	1.02096	0.00760149	NA	A2
Pcdha1	NM_054072	chr18	37089938	37347311	+	3.57574	1.95415	0.0109557	NA	A2
Pcdha2	NM_198117	chr18	37098858	37347314	+	3.63863	1.93486	0.0114119	NA	A2
Pcdha3	NM_138662	chr18	37105860	37347311	+	2.7177	1.91384	0.0118092	NA	A2
Pcdha4	NM_007766	chr18	37112342	37347311	+	1.78657	1.90144	0.0112239	514.834	A2
Pcdha5	NM_009959	chr18	37120093	37347311	+	1.71386	1.91505	0.0116914	NA	A2
Pcdha6	NM_007767	chr18	37127409	37347311	+	1.39165	1.89871	0.0119372	NA	A2
Pcdha7	NM_009957	chr18	37133577	37347311	+	1.83088	1.88446	0.0122992	NA	A2
Pcdha8	NM_201243	chr18	37152120	37347311	+	2.01247	1.87233	0.0130487	NA	A2
Pcdha9	NM_138661	chr18	37157533	37347311	+	1.12696	1.87859	0.0134796	NA	A2
Pcdha10	NM_009961	chr18	37164973	37347311	+	0.80068	1.88823	0.0140785	NA	A2
Pcdha11	NM_009960	chr18	37170511	37347311	+	1.59881	1.86467	0.0146011	NA	A2
Pcdha12	NM_138663	chr18	37179883	37347311	+	1.6231	1.79378	0.0149077	NA	A2
Pcdhac1	NM_001003671	chr18	37249789	37347311	+	3.8552	1.49544	0.0181973	NA	A2
Pcdhb4	NM_053129	chr18	37467108	37470827	+	2.45698	2.81741	0.0148916	NA	A2
Pcdhb9	NM_053134	chr18	37560508	37563563	+	3.11533	3.76311	0.00965098	30.6417	A2
Pcdhb11	NM_053136	chr18	37581071	37584686	+	2.30651	2.57908	0.0173288	NA	A2
Pcdhb15	NM_053140	chr18	37633199	37635994	+	3.29882	2.5685	0.138725	17.6429	A2
Pcdhb18	NM_053143	chr18	37649118	37654157	+	-0.867645	2.13921	0.570642	45.8971	A2
Chsy3	NM_001081328	chr18	59334993	59570990	+	0.792342	2.46753	0.00924929	40.9207	A2
Slc22a19	NM_144785	chr19	7747565	7785800	-	4.05341	2.54962	0.011619	NA	A2
Gm4952	NM_001167907	chr19	12674473	12702106	+	0.697361	1.88246	0.00661974	131.55	A2
Gm4952	NM_001013762	chr19	12674505	12702106	+	0.75492	1.88186	0.00662877	131.525	A2
Gda	NM_010266	chr19	21465796	21547151	-	0.73819	2.53989	0.0208822	NA	A2
Trpm3	NM_001035239	chr19	22213606	23064372	+	1.53703	2.26537	0.00277747	NA	A2
Trpm3	NM_001035244	chr19	22767108	23000979	+	3.40695	1.93781	0.00316723	NA	A2
8430431K14Rik	NR_002849	chr19	31288032	31290886	-	0.537029	2.0656	0.145585	14.3409	A2
Papss2	NM_011864	chr19	32694494	32741677	+	3.06933	1.52761	0.00896241	NA	A2
Cyp2c55	NM_028089	chr19	39081508	39117177	+	2.85161	2.49667	0.0058984	NA	A2
Sorcs1	NM_001252501	chr19	50217790	50753136	-	1.87201	2.35241	0.0044108	15.7367	A2
Sorcs1	NM_021377	chr19	50222150	50753136	-	1.87201	2.35084	0.00445013	15.7227	A2
Sorcs1	NM_001290356	chr19	50227442	50753136	-	1.87201	2.35405	0.00438044	15.7475	A2
Klhl13	NM_001310466	chrX	22796396	22843928	-	0.684238	1.34381	0.165962	12.9199	A2
Klhl13	NM_001290476	chrX	22796396	22862685	-	2.73492	1.29817	0.132598	113.217	A2
Klhl13	NM_026167	chrX	22796396	22942208	-	-0.395637	1.27538	0.123126	NA	A2
4930550L24Rik	NM_023774	chrX	56164637	56173481	+	1.34545	1.4655	0.114208	NA	A2
Fgf13	NM_001290414	chrX	56315323	56838749	-	2.32177	1.92949	0.00537437	NA	A2
4933402E13Rik	NM_001199997	chrX	59536673	59545253	+	2.86566	2.92651	0.00981374	NA	A2
4933402E13Rik	NM_001199996	chrX	59540316	59545253	+	3.8314	2.5559	0.0186977	NA	A2
Mamld1	NM_001081354	chrX	68303430	68407892	+	-1.72983	1.2313	0.00367432	NA	A2
Gm1141	NR_027801	chrX	69177776	69186210	+	1.84751	1.30328	0.150475	23.4345	A2
F8	NM_001161373	chrX	72418055	72625380	-	-0.316086	1.31983	0.0855285	30.3635	A2
Mageb16	NM_001113734	chrX	76868569	76880921	-	2.63863	1.37607	0.0382773	NA	A2
Mageb16	NM_028025	chrX	76868569	76916774	-	0.707614	1.82307	0.00858105	NA	A2
Dmd	NM_007868	chrX	80194208	82450389	+	3.95649	2.00319	0.00304415	NA	A2
Pet2	NM_008821	chrX	86649186	86655028	-	0.121159	1.17251	0.682587	NA	A2
Gm14827	NR_045323	chrX	91688070	91693066	+	-0.185465	1.84009	0.204304	20.7329	A2
Eda	NM_001177937	chrX	97170944	97596099	+	1.59881	1.6717	0.00499712	NA	A2
Awat2	NM_177746	chrX	97597560	97607926	-	1.24208	1.19404	0.0990703	10.896	A2
Magee2	NM_053206	chrX	102050290	102052606	-	0.258269	1.89984	0.031076	NA	A2
Itm2a	NM_008409	chrX	104592533	104598699	-	4.90926	2.33213	0.00640376	NA	A2
Gm6377	NM_001037917	chrX	106392094	106395784	+	0.651667	2.12798	0.188517	NA	A2
4933403O08Rik	NM_001177389	chrX	109352657	109357461	+	1.66361	1.48229	0.0150511	NA	A2
Nap1l3	NM_138742	chrX	119508169	119510994	-	0.392001	1.21933	0.0268905	116.069	A2
Nxf3	NM_001024141	chrX	132606637	132619794	-	0.649622	1.11267	0.40399	8.56948	A2
Slc25a53	NM_001114179	chrX	133515654	133527571	-	1.05573	1.22016	0.0568458	32.6069	A2
Nrk	NM_013724	chrX	135448968	135543629	+	-0.069267	1.25559	0.0144418	6.77694	A2
Pak3	NM_008778	chrX	139997806	140232339	+	3.28664	1.54549	0.0937516	41.977	A2
Pak3	NM_001195049	chrX	140100287	140232339	+	0.852385	1.38913	0.0751478	23.1369	A2
Pak3	NM_001195046	chrX	140127829	140232339	+	2.18427	1.65396	0.0828443	15.0088	A2
Dcx	NM_001110222	chrX	140290384	140367667	-	3.21681	1.74774	0.00387289	NA	A2
Dcx	NM_001110223	chrX	140290384	140367762	-	3.14995	1.74856	0.00386792	NA	A2
Wnk3	NM_001271678	chrX	147632620	147754735	+	1.81805	1.26828	0.00691417	7.87153	A2
Klf8	NM_173780	chrX	149672587	149830677	+	1.4827	1.53726	0.00666418	53.7893	A2
Ppef1	NM_011147	chrX	157061026	157157904	-	1.53466	1.23047	0.0611065	13.3769	A2
Gja6	NM_001001496	chrX	157340047	157344984	-	1.12516	1.91141	0.043628	10.293	A2
Scml2	NM_001290651	chrX	157600681	157696145	+	2.11142	2.44023	0.0123412	13.3382	A2
Rai2	NM_001103367	chrX	158154967	158217426	+	2.57756	1.5898	0.00496822	NA	A2
Rai2	NM_198409	chrX	158155484	158217426	+	2.03058	1.59738	0.00501194	NA	A2
Arhgap6	NM_009707	chrX	165233030	165742372	+	0.681268	1.75368	0.0100878	NA	A2
Arhgap6	NM_178754	chrX	165474542	165742372	+	1.89274	1.15538	0.0182317	NA	A2
Sgk3	NM_001037759	chr1	9838361	9892649	+	0.560904	1.0297	0.115849	17.0826	A3
Pkhd1	NM_153179	chr1	20047859	20608138	-	-3.15312	1.77716	0.0296787	7.64654	A3
Spats2l	NM_144882	chr1	57831704	58005241	+	-1.2618	1.613	0.00936286	7.4786	A3
Sp100	NM_013673	chr1	87546562	87606572	+	-0.926038	1.52415	0.0152296	NA	A3
Rnf152	NM_001160368	chr1	107173493	107253287	-	-0.10342	1.98251	0.00756111	NA	A3
Serpinb2	NM_001174170	chr1	109407999	109422177	+	-0.499495	1.21844	0.117467	NA	A3
Serpinb2	NM_011111	chr1	109408086	109422177	+	-0.577322	1.21318	0.118284	NA	A3
Nckap5	NM_001081756	chr1	127810212	128727209	-	-1.46297	2.0215	0.00561455	51.4248	A3
Cd55	NM_010016	chr1	132335602	132359321	-	-1.90438	1.22862	0.446245	3.11141	A3
Fam78b	NM_001160261	chr1	168931547	169021433	+	-0.143742	2.1433	0.113687	16.2568	A3
Sh2d1b1	NM_012009	chr1	172207454	172215793	+	1.38806	2.21309	0.0425852	NA	A3
Nos1ap	NM_001109985	chr1	172247626	172519980	-	-0.486524	1.89247	0.0179517	17.7157	A3
Aim2	NM_001013779	chr1	175350734	175396167	+	1.69736	1.46962	0.118628	14.5024	A3
BC094916	NM_001024721	chr1	175451441	175466088	-	2.45698	1.97563	0.0241439	NA	A3
Mndal	NM_001170853	chr1	175787350	175810318	-	-0.60411	1.67363	0.0529799	77.6559	A3
Ifi202b	NM_008327	chr1	175892699	175912975	-	-2.33052	1.05391	2.2028	NA	A3
Grem2	NM_011825	chr1	176763915	176851950	-	1.02747	2.45658	0.0271172	NA	A3
Rgs7	NM_001199003	chr1	176989206	177422676	-	-0.644709	1.50965	0.00864542	NA	A3
Kcnk2	NM_001159850	chr1	191031808	191167232	-	2.40655	1.97506	0.0300293	NA	A3
Kcnk2	NM_010607	chr1	191031808	191167586	-	2.92434	1.97487	0.0299462	NA	A3
Kcnk2	NM_001281847	chr1	191031808	191168071	-	1.44308	1.97543	0.029833	NA	A3
Prox1	NM_008937	chr1	191945657	191994559	-	1.53765	2.31975	0.021733	11.2988	A3
Cd46	NM_010778	chr1	196867431	196918442	-	2.18259	2.00194	0.486146	24.9628	A3
Sfmbt2	NM_001198808	chr2	10292077	10516880	+	-1.44071	1.68022	0.0399781	NA	A3
Sfmbt2	NM_001198809	chr2	10294062	10360764	+	-2.71423	1.288	0.0583481	7.07904	A3
Sfmbt2	NM_177386	chr2	10294062	10516880	+	-2.71423	1.71872	0.0402431	8.68242	A3
Nxph2	NM_008752	chr2	23176765	23257493	+	-1.44406	1.51575	0.0911307	12.8077	A3
Fign	NM_001267846	chr2	63809564	63936095	-	-1.60309	1.98691	0.0989023	NA	A3
Grb14	NM_016719	chr2	64750539	64860823	-	0.931841	1.28174	0.0202417	NA	A3
Scn7a	NM_009135	chr2	66511482	66622967	-	-0.853775	1.0349	0.0592032	40.1002	A3
B230118H07Rik	NM_026592	chr2	101400937	101469143	-	-2.80735	1.08618	0.314874	71.1622	A3
Kcna4	NM_021275	chr2	107130745	107138661	+	-1.17918	1.16761	0.0226769	NA	A3
Ryr3	NM_177652	chr2	112471538	112870488	-	0.841908	2.07664	0.15389	25.5562	A3
Sqrdl	NM_021507	chr2	122607734	122635287	+	-0.000153008	1.50693	0.29219	6.03439	A3
Sema6d	NM_199239	chr2	124479316	124493525	+	1.51801	2.10471	0.207604	14.0518	A3
Slc24a3	NM_053195	chr2	145068346	145467675	+	2.23458	1.11929	0.193026	5.09105	A3
Zfp937	NM_001142411	chr2	150043834	150070610	+	-0.727804	1.12779	0.183047	NA	A3
Gm14124	NM_001142410	chr2	150083252	150096036	+	0.948364	1.08277	0.0102368	NA	A3
Tfap2c	NM_001159696	chr2	172376490	172384121	+	-0.751624	1.31867	0.088845	NA	A3
Gm14403	NR_036450	chr2	177282930	177297016	+	-2.28648	1.28649	0.539669	NA	A3
Il7	NM_001313888	chr3	7572027	7613760	-	-2.26976	1.29064	0.126296	NA	A3
Slc7a11	NM_011990	chr3	50168857	50247535	-	-1.15906	1.10313	0.0462635	6.17117	A3
Mlf1	NM_001039543	chr3	67178018	67203922	+	-0.889102	2.0516	0.111252	29.524	A3
Col11a1	NM_007729	chr3	113733457	113923674	+	-0.54464	2.71112	0.00376993	68.6629	A3
Dpyd	NM_170778	chr3	118265095	119135836	+	-1.09928	1.87365	0.0493244	29.8489	A3
Alpk1	NM_027808	chr3	127373227	127483445	-	-2.9207	1.07089	0.277841	11.4588	A3
Lrit3	NM_001287224	chr3	129491208	129506948	-	0.307839	1.43042	0.00937378	NA	A3
Rrh	NM_009102	chr3	129511492	129525423	-	-1.20138	1.3335	0.0686163	77.3948	A3
Ddit4l	NM_030143	chr3	137286635	137291296	+	0.522174	1.74502	0.180966	NA	A3
Unc5c	NM_001293561	chr3	141128527	141497888	+	-1.15028	1.9465	0.117466	13.7842	A3
Gbp7	NM_001083312	chr3	142193299	142213115	+	0.080289	1.26305	0.0372163	NA	A3
Gbp3	NM_001289493	chr3	142223459	142236176	+	-1.9452	1.09579	0.0157251	6.62	A3
Gbp2	NM_010260	chr3	142283626	142300972	+	0.391931	1.8199	0.0180113	114.085	A3
Adgrl4	NM_133222	chr3	151100845	151208045	+	-1.30615	1.18015	0.0101277	NA	A3
Ptgfr	NM_008966	chr3	151461573	151500492	-	-0.950622	1.75683	0.0414401	NA	A3
Tnni3k	NM_177066	chr3	154449254	154718371	-	-1.66876	1.9459	0.0190615	14.5968	A3
4930570G19Rik	NR_040399	chr3	156209716	156224651	-	0.781721	1.77162	0.0264816	8.01597	A3
4930570G19Rik	NR_040398	chr3	156211378	156224651	-	0.781721	1.75021	0.0260572	8.06772	A3
Negr1	NM_177274	chr3	156224757	156834793	+	1.57638	2.92256	0.00654662	7.9341	A3
Negr1	NM_001039094	chr3	156224757	156979428	+	1.57638	3.01196	0.00550149	8.11758	A3
Triqk	NM_001171801	chr4	12833983	12908632	+	-2.27504	1.09372	0.0818086	NA	A3
Mmp16	NM_019724	chr4	17780604	18045881	+	-1.25362	1.97206	0.0967839	30.2566	A3
Ttpa	NM_001317723	chr4	19935389	19957969	+	0.677626	1.21333	0.00504698	8.20005	A3
Ttpa	NM_015767	chr4	19935475	19957969	+	0.664711	1.21382	0.00506766	8.19626	A3
Klhl32	NM_001033531	chr4	24544419	24778233	-	-0.890805	1.71619	0.0461873	NA	A3
Epha7	NM_001290434	chr4	28740280	28894653	+	-1.60887	1.77641	0.0310055	42.211	A3
Epha7	NM_001122889	chr4	28740294	28874603	+	-1.60887	1.72814	0.0337907	40.6111	A3
Adamtsl1	NM_029967	chr4	85699818	86074286	+	-1.76337	1.75705	0.026927	NA	A3
Nfia	NM_001122953	chr4	97444316	97785567	+	-2.29379	1.36008	0.0619755	10.0445	A3
Kank4os	NR_040437	chr4	98460458	98465728	+	1.12503	1.39469	0.0172395	35.1775	A3
Foxd3	NM_010425	chr4	99322989	99325362	+	0.533326	1.0456	0.00595718	NA	A3
Lepr	NM_010704	chr4	101390011	101464863	+	-0.758662	1.63227	0.015517	6.64495	A3
Lepr	NM_001122899	chr4	101390011	101486272	+	-0.758662	1.75734	0.0133429	6.91736	A3
Lepr	NM_146146	chr4	101390011	101487959	+	-0.758662	1.78822	0.0131058	6.94842	A3
Sgip1	NM_001285852	chr4	102432739	102645287	+	0.197555	1.48494	0.0106427	101.537	A3
Gm13212	NM_001324416	chr4	145175102	145215246	+	0.0447554	1.43314	0.0257439	NA	A3
Gm13152	NM_001039209	chr4	146549974	146887529	+	0.39589	1.46053	0.00744602	139.656	A3
Abcb4	NM_008830	chr5	8893720	8959226	+	-0.359806	1.51422	0.0190191	NA	A3
Gnai1	NM_010305	chr5	17770952	17866231	-	0.697735	2.25317	0.00938888	NA	A3
Dpp6	NM_001198886	chr5	27231317	28054040	+	-0.524831	1.02732	0.00558964	NA	A3
Rnf32	NM_001289757	chr5	29522532	29552064	+	0.23051	1.76212	0.0857794	15.9614	A3
Ldb2	NM_001077398	chr5	44863371	45190985	-	-1.06416	1.4309	0.00354802	16.0507	A3
Atp8a1	NM_001038999	chr5	68009377	68238670	-	-0.20979	1.26975	0.0402832	NA	A3
Gnpda2	NM_001038015	chr5	69966240	69983524	-	0.176584	1.2002	0.19845	7.03585	A3
Cnga1	NM_007723	chr5	72994935	73033991	-	-0.0209903	1.09503	0.219121	NA	A3
Adamts3	NM_001081401	chr5	90102865	90312359	-	0.141251	1.81214	0.00378556	8.43796	A3
Parm1	NM_145562	chr5	91946725	92053022	+	1.1289	1.95426	0.00880281	NA	A3
1700007G11Rik	NM_001024614	chr5	98758322	99231038	+	-4.81977	1.40117	0.0539875	5.66234	A3
Zfp951	NM_001039231	chr5	105242186	105289087	-	-1.10115	1.3694	0.704096	NA	A3
Gbp9	NM_172777	chr5	105507412	105539311	-	0.564992	2.23241	0.00546784	NA	A3
Gm15446	NR_040366	chr5	110362581	110370729	+	0.682699	1.43206	0.0605459	NA	A3
Tmem132b	NM_001190352	chr5	126012787	126272953	+	-1.98711	1.47533	0.00313198	NA	A3
1700123K08Rik	NM_029693	chr5	139003067	139005922	-	2.86566	1.40336	0.00779715	NA	A3
Gm5	NR_024513	chr5	151302321	151304794	-	0.487596	2.14716	0.0499748	NA	A3
Ppp1r9a	NM_181595	chr6	4853319	5115661	+	3.24777	1.42418	0.00423634	8.35137	A3
Slc25a13	NM_001177572	chr6	5991217	6167173	-	0.971676	1.36494	0.0369698	9.05314	A3
Gpr37	NM_010338	chr6	25618522	25639980	-	-2.25499	1.50248	0.00807185	14.5305	A3
Tmem176b	NM_023056	chr6	48783810	48790987	-	-1.05043	1.35591	0.0423724	NA	A3
Tmem176b	NM_001164209	chr6	48783810	48791136	-	-0.907947	1.36264	0.0413744	NA	A3
Tmem176b	NM_001164207	chr6	48783810	48791373	-	-0.805671	1.38578	0.0398803	NA	A3
Fam13a	NM_153574	chr6	58883529	58974496	-	-0.307336	1.7893	0.00976782	NA	A3
Ccser1	NM_001164316	chr6	61130318	62332857	+	-2.19088	1.62187	0.0456917	13.876	A3
Prickle2	NM_001134460	chr6	92320885	92431386	-	-0.985346	1.18479	0.0274067	44.475	A3
9530026P05Rik	NR_015530	chr6	92890575	93061743	+	-0.908045	1.53484	0.0123374	7.05104	A3
Magi1	NM_001083320	chr6	93625446	93863684	-	0.881212	1.52444	0.509008	27.5003	A3
Magi1	NR_104594	chr6	93631471	93862957	-	0.818046	1.50384	0.513705	27.2669	A3
Magi1	NM_001083321	chr6	93631471	93863684	-	0.881212	1.50274	0.513826	27.261	A3
Suclg2	NM_001326558	chr6	95423002	95642876	-	-0.211705	1.06454	0.421813	59.9895	A3
Grm7	NM_177328	chr6	110595591	111517224	+	-1.0074	1.74988	0.016379	26.965	A3
Cav3	NM_007617	chr6	112409498	112422866	+	1.8812	1.33846	0.0373937	17.4918	A3
Oxtr	NM_001081147	chr6	112423677	112439802	-	-1.19969	1.05196	0.00872449	NA	A3
Clec1a	NM_175526	chr6	129376701	129402018	-	1.73586	1.60726	0.00831919	NA	A3
Olr1	NM_001301094	chr6	129435265	129457183	-	-1.27699	1.63338	0.0176041	9.25798	A3
Klra2	NM_001170851	chr6	131169252	131197380	-	-0.375382	1.54032	0.0225626	16.4036	A3
Mgst1	NM_019946	chr6	138089057	138105273	+	-0.271895	1.61711	0.038035	17.3475	A3
Spx	NM_001242345	chr6	142361950	142368260	+	1.85746	1.19498	0.174058	161.665	A3
Ldhb	NM_001302765	chr6	142438768	142456477	-	-0.786469	1.28255	0.0617083	NA	A3
Zfp583	NM_001033249	chr7	6267266	6282036	-	0.628822	1.1363	0.00626567	18.661	A3
Pla2g4c	NM_001168504	chr7	13911015	13946017	+	0.348871	1.00973	0.231684	6.17422	A3
Pla2g4c	NM_001004762	chr7	13914670	13946017	+	1.08584	1.03769	0.234327	5.51769	A3
Nlrp4e	NM_001004194	chr7	24086210	24147296	+	0	1.54475	0.018285	NA	A3
Cyp2b13	NM_007813	chr7	26846513	26881215	+	0.39589	1.58593	0.00758793	NA	A3
Gm2381	NR_046214	chr7	50072196	50122604	-	0.631086	1.0244	0.147184	NA	A3
Klk1b22	NM_010114	chr7	51368042	51372292	+	-0.817019	1.14284	0.147082	5.46755	A3
Snurf	NM_033174	chr7	67127386	67150042	-	0.160312	1.74538	0.218448	26.7694	A3
Snrpn	NM_013670	chr7	67127387	67150042	-	0.160312	1.7454	0.218458	26.7682	A3
B230209E15Rik	NR_045727	chr7	68674295	68760213	-	1.38491	1.01263	0.00601722	NA	A3
Gm36633	NR_126483	chr7	79092412	79106904	-	1.2309	1.24641	0.00614978	NA	A3
Ntrk3	NM_008746	chr7	85336999	85722724	-	-1.10115	2.17087	0.00551549	NA	A3
Ntrk3	NM_182809	chr7	85445576	85722724	-	-1.10115	2.05478	0.00748972	NA	A3
Vmn2r78	NM_001105189	chr7	94063858	94103687	+	3.04348	2.02506	0.00955101	NA	A3
Vmn2r79	NM_001105190	chr7	94144974	94186478	+	2.41299	2.0459	0.0081859	NA	A3
Ctsc	NM_001311790	chr7	95426594	95440669	+	0.533279	1.06835	0.00894671	NA	A3
Rab38	NM_028238	chr7	95578782	95640082	+	0.500875	1.47072	0.0327063	29.9219	A3
Stk33	NM_054103	chr7	116422729	116582567	-	-1.26592	1.67247	0.0159992	NA	A3
Calca	NM_001033954	chr7	121774991	121779871	-	-1.88956	1.07457	0.0411233	NA	A3
Calca	NM_001305616	chr7	121776804	121779871	-	-1.88956	1.56095	0.0514415	NA	A3
Sox6	NM_001025560	chr7	122614385	123174561	-	-0.351276	1.63322	0.00374689	NA	A3
Fgfr2	NM_010207	chr7	137305964	137410322	-	-0.402572	1.45222	0.0292038	NA	A3
1700007K09Rik	NM_027037	chr7	138469444	138473013	-	1.19614	1.0486	0.09692	NA	A3
Cers4	NM_026058	chr8	4493404	4526079	+	1.28486	1.81432	0.0497335	16.9074	A3
Atp7b	NM_007511	chr8	23104819	23170546	-	-2.41269	1.05877	0.00384873	NA	A3
Sgcz	NM_145841	chr8	38585607	39724562	-	-1.12671	1.66253	0.0327052	7.32688	A3
Ddx60	NM_001293783	chr8	64406883	64516498	+	-1.14169	1.54984	0.0039557	NA	A3
Tll1	NM_009390	chr8	66493566	66684790	-	-2.2002	1.49597	0.0405723	16.7991	A3
Npy1r	NM_010934	chr8	69221320	69230697	+	-1.11223	1.66283	0.0318567	7.41377	A3
Nat2	NM_001168577	chr8	70018773	70026477	+	0.452369	1.1487	0.165753	NA	A3
Nat2	NM_010874	chr8	70018846	70026477	+	0.345454	1.16453	0.167617	NA	A3
Zfp709	NM_145624	chr8	74405966	74416464	+	-0.0199708	1.15876	0.0461939	69.0304	A3
Cdh11	NM_009866	chr8	105155994	105309011	-	-2.82581	1.61416	0.301592	5.38883	A3
1600027J07Rik	NR_036588	chr8	105867777	105871434	-	1.21836	1.01865	0.0646456	NA	A3
Cmtm2a	NM_027022	chr8	106804941	106817081	-	1.56499	1.04403	0.00960376	NA	A3
Chst4	NM_011998	chr8	112552974	112563234	-	2.47378	1.10335	0.00711854	NA	A3
Cntnap4	NM_130457	chr8	115093942	115406607	+	-0.0953602	1.59966	0.0746886	NA	A3
Cdyl2	NM_029441	chr8	119092623	119256891	-	0.376485	1.4926	0.129331	12.8165	A3
Cep126	NM_001045524	chr9	8076632	8134294	-	-2.99423	1.51551	0.238364	NA	A3
Eepd1	NM_026189	chr9	25289181	25411695	+	-0.864898	1.38071	0.0117185	61.2288	A3
Arhgap32	NM_177379	chr9	32031833	32073096	+	0.305044	1.28053	0.614207	NA	A3
Wdr72	NM_001033500	chr9	73958140	74131010	+	1.60763	1.39535	0.00756559	NA	A3
Bckdhb	NM_001305935	chr9	83818743	84017847	+	1.57465	1.02601	0.00389797	NA	A3
Zic4	NM_009576	chr9	91263809	91284186	+	0.437493	1.10196	0.0744067	23.2872	A3
Paqr9	NM_198414	chr9	95460235	95462540	+	0.781721	1.32215	0.244436	NA	A3
AU023762	NR_040760	chr9	113405863	113496270	-	1.21626	1.01535	0.00451997	NA	A3
Plekhg1	NM_001159942	chr10	6379238	6606164	-	-0.509804	1.00851	0.0182135	23.2857	A3
Epm2a	NM_010146	chr10	11063242	11177275	+	-2.20312	1.87877	0.0314764	14.349	A3
Plagl1	NM_009538	chr10	12810593	12851501	+	-2.87513	1.01575	0.0511703	NA	A3
Pde7b	NM_013875	chr10	20117809	20444874	-	1.2755	2.37031	0.0235876	21.3081	A3
Rspo3	NM_028351	chr10	29172912	29255673	-	-0.735333	2.0254	0.00770817	11.1908	A3
Ncoa7	NM_001111267	chr10	30365387	30375673	-	-1.43593	1.03503	0.874739	4.69459	A3
Tpd52l1	NM_009413	chr10	31052185	31165727	-	-2.06484	1.05306	0.0771014	NA	A3
Nkain2	NM_001013411	chr10	31409124	32609721	-	0.431864	2.39619	0.0597939	15.1976	A3
Nkain2	NM_001025286	chr10	31670384	32609721	-	0.431864	2.38683	0.0737656	13.3261	A3
Hs3st5	NM_001081208	chr10	36226612	36554200	+	-1.79782	1.35573	0.320357	NA	A3
Grik2	NM_001111268	chr10	48819268	49508560	-	2.44042	1.55924	0.0209026	NA	A3
Smpdl3a	NM_020561	chr10	57514349	57531636	+	-0.907935	2.40388	0.0116977	NA	A3
Bicc1	NM_031397	chr10	70387847	70622382	-	-2.88703	1.00658	0.245129	4.73408	A3
Slc1a6	NM_009200	chr10	78243240	78277570	+	2.5201	1.87257	0.022681	NA	A3
Anks1b	NM_001128086	chr10	89336253	90435729	+	-1.13729	1.03903	0.00692383	NA	A3
Acss3	NM_001142804	chr10	106373219	106560720	-	-0.0320264	2.61739	0.0222212	34.9892	A3
Acss3	NM_198636	chr10	106402137	106560720	-	-0.0320264	2.65758	0.0250621	33.4541	A3
Lin7a	NM_001033223	chr10	106708886	106862199	+	-0.1648	1.74482	0.0152959	NA	A3
Lin7a	NM_001284329	chr10	106709449	106862199	+	-0.0968652	1.74991	0.0153603	NA	A3
Pawr	NM_054056	chr10	107769244	107851447	+	-0.170831	1.30529	0.0201804	NA	A3
Nav3	NM_001081035	chr10	109120494	109437275	-	0.684238	1.02393	0.857754	NA	A3
Caps2	NM_001310675	chr10	111600676	111653611	+	1.03321	1.56427	0.0495047	9.61487	A3
Caps2	NM_178278	chr10	111602731	111653611	+	0.165225	1.62904	0.0513765	NA	A3
Trhde	NM_146241	chr10	113835876	114238426	-	0.530904	2.48356	0.00390221	NA	A3
Lgr5	NM_010195	chr10	114887369	115024836	-	-0.283649	1.75771	0.00415714	NA	A3
Fam19a2	NM_001252387	chr10	122701131	123178260	+	-2.78114	2.71053	0.0505171	38.5212	A3
Vmn2r85	NM_001102602	chr10	129855316	129866668	-	0.376485	1.335	0.00872356	NA	A3
Ikzf1	NM_001025597	chr11	11585927	11672929	+	-0.449913	1.20237	0.0199608	8.89223	A3
Cnrip1	NM_029861	chr11	16951936	16979375	+	1.64269	1.46217	0.0182364	NA	A3
Gabra1	NM_010250	chr11	41944440	41996432	-	-0.278457	2.08956	0.0228277	16.3341	A3
Gabrb2	NM_008070	chr11	42233258	42446093	+	-1.06219	2.30365	0.0104976	NA	A3
Zfp2	NM_001044697	chr11	50712213	50729678	-	-1.01901	1.43307	0.282368	NA	A3
Zfp354b	NM_013744	chr11	50735287	50745137	-	-2.82625	1.0539	0.0242078	31.3414	A3
Slfn8	NM_001167743	chr11	82815659	82834224	-	-0.576458	1.28559	0.0179238	NA	A3
Slfn8	NM_181545	chr11	82815659	82834312	-	-0.578797	1.28333	0.0178813	NA	A3
Slfn10-ps	NR_073523	chr11	82841629	82853544	-	0.806686	1.74048	0.0177754	NA	A3
Slfn10-ps	NR_073524	chr11	82841629	82854035	-	0.828026	1.67516	0.0169242	NA	A3
Slfn3	NM_011409	chr11	83004831	83028656	+	1.24644	1.87324	0.0144803	NA	A3
AI662270	NR_015519	chr11	83037077	83040086	+	2.9505	2.43815	0.901148	NA	A3
Pctp	NM_001316372	chr11	89843857	89864208	-	-1.04793	1.03285	0.0941601	8.85143	A3
Car10	NM_028296	chr11	92960603	93463065	+	0.677389	1.02388	0.00460242	NA	A3
Rgs9	NM_011268	chr11	109086668	109159495	-	-0.305444	1.46792	0.0113706	NA	A3
Rgs9	NM_001165934	chr11	109091169	109159495	-	-0.305444	1.46746	0.0121711	NA	A3
Twist1	NM_011658	chr12	34642535	34644696	+	-0.538411	2.13406	0.00704497	NA	A3
Tspan13	NM_025359	chr12	36741141	36769065	-	0.0465513	1.50741	0.0183928	NA	A3
Ispd	NM_001289504	chr12	37108036	37205405	+	-0.199721	2.05019	0.0451759	21.6704	A3
Ispd	NM_001289502	chr12	37108036	37416090	+	-0.199721	2.26155	0.061401	18.1924	A3
Ppp4r4	NM_028980	chr12	104770774	104852042	+	0.239196	1.8259	0.0203391	NA	A3
Ptprn2	NM_011215	chr12	117724192	118516640	+	1.10713	1.48088	0.0650472	NA	A3
Akr1c14	NM_134072	chr13	4058836	4089668	+	-0.34697	1.29187	0.0398427	8.72613	A3
Akr1e1	NM_018859	chr13	4591735	4608410	-	-2.75402	1.89095	0.353695	22.1401	A3
Gng4	NM_010317	chr13	13876573	13920162	+	-1.37205	1.0649	0.0136379	NA	A3
Gpr141	NM_181754	chr13	19841550	19916126	-	-0.584963	1.32581	0.0039115	42.1784	A3
Gm6093	NR_131140	chr13	33654354	33660738	-	-0.354757	1.02071	0.0151713	12.6502	A3
6720489N17Rik	NM_001324406	chr13	62704374	62725542	-	-1.50613	1.21327	0.389202	15.3489	A3
Zfp455	NM_001048204	chr13	67295441	67310234	+	-2.90504	2.22522	0.0320143	46.1798	A3
F630042J09Rik	NR_033540	chr13	67379529	67384297	+	-1.04319	1.13868	0.0486858	NA	A3
Zfp456	NM_001001186	chr13	67464519	67476699	-	0.999862	1.00511	0.0474576	49.2589	A3
Zfp493	NM_028402	chr13	67880629	67890017	+	-1.78428	1.44087	0.076927	21.3812	A3
Zfp273	NM_198322	chr13	67914752	67927937	+	-0.115048	2.29762	0.0225322	671.021	A3
Ahrr	NM_001317351	chr13	74348565	74429779	-	-0.403315	1.63217	0.0424023	NA	A3
Mctp1	NM_030174	chr13	76522408	77171071	+	1.22225	1.34772	0.118694	NA	A3
Fam151b	NM_001163627	chr13	93219574	93253986	-	0.801771	1.46625	0.259029	13.8233	A3
Cmya5	NM_023821	chr13	93810669	93914679	-	-2.14202	1.01884	0.0191252	61.8621	A3
Pde8b	NM_001170669	chr13	95794059	95993005	-	1.72001	1.62056	0.00388221	8.41924	A3
Naip6	NM_010871	chr13	101051075	101086571	-	-0.293794	1.54844	0.00772352	NA	A3
Itga1	NM_001033228	chr13	115748288	115892172	-	-2.64304	2.1453	0.01034	NA	A3
Fgf10	NM_008002	chr13	119503505	119581380	+	-1.18302	1.67394	0.0173113	20.7845	A3
4930452B06Rik	NM_028934	chr14	9263685	9498804	-	2.11142	1.74948	0.00983417	NA	A3
Rnase6	NM_030098	chr14	51748742	51750796	+	0.40217	1.05029	0.0232805	NA	A3
Phf11d	NM_199015	chr14	59966243	59984327	-	1.58312	1.2859	0.00754626	NA	A3
Klhl1	NM_053105	chr14	96504483	96918253	-	0.129591	2.18164	0.00325319	NA	A3
Kctd12	NM_177715	chr14	103375797	103381854	-	-1.72551	1.61378	0.0372003	NA	A3
Cdh6	NM_007666	chr15	12958453	13103430	-	-0.0539673	2.41073	0.019193	28.4544	A3
Rims2	NM_001256384	chr15	39491056	39515918	+	0.525254	1.31182	0.0137064	NA	A3
Rspo2	NM_172815	chr15	42852340	43002364	-	-0.133957	1.74867	0.0104371	NA	A3
Gm10373	NR_046064	chr15	43262488	43308582	-	-2.68137	1.19254	0.158888	4.31872	A3
Tnfrsf11b	NM_008764	chr15	54082173	54110039	-	0.759943	1.00942	0.00703154	NA	A3
Nov	NM_010930	chr15	54577482	54585316	+	1.27548	1.33818	0.022706	29.4741	A3
Tmem71	NM_172514	chr15	66357773	66392608	-	-0.340104	1.18002	0.00666884	NA	A3
Tmem117	NM_178789	chr15	94459615	94926528	+	0.576376	1.73764	0.0198451	11.6571	A3
Gm4371	NR_028311	chr15	96013230	96033901	+	-0.15769	1.3502	0.0456114	21.5598	A3
Atf7ip2	NM_029253	chr16	10192998	10237380	+	-0.218279	2.05754	0.0158904	NA	A3
B3gnt5	NM_001159407	chr16	19760326	19772846	+	-0.0719987	1.11493	0.186609	8.84974	A3
Tiam1	NM_001145887	chr16	89787355	89818597	-	1.8097	1.21101	0.268064	8.6336	A3
Hunk	NM_015755	chr16	90386641	90499798	+	-1.45105	1.27456	0.0109927	42.7406	A3
Park2	NM_001317726	chr17	11033224	11750102	+	-4.1044	1.06429	0.0168042	23.8665	A3
Park2	NM_016694	chr17	11033224	12256232	+	-4.1044	1.11877	0.0100321	27.1171	A3
Vmn2r96	NM_001104547	chr17	18718690	18735121	+	0	1.7216	0.0632589	NA	A3
Zfp677	NM_172486	chr17	21520711	21536229	+	-0.133567	1.84008	0.0796828	15.4063	A3
Zfp820	NM_029281	chr17	21953842	21982726	-	-0.828448	1.5034	0.213471	43.2343	A3
2210404O09Rik	NM_001256493	chr17	22016536	22046893	-	-1.61203	1.02211	0.886385	4.6692	A3
Zfp947	NM_177596	chr17	22281325	22302944	-	0.0606918	1.32224	0.133538	NA	A3
Gm16386	NR_030709	chr17	22913196	22954714	-	-1.39508	1.74795	0.411078	116.598	A3
Rftn1	NM_181397	chr17	50132631	50329822	-	0.296249	1.07379	0.14214	8.31508	A3
Satb1	NM_001163630	chr17	51875511	51951379	-	-0.657782	1.28297	0.0142109	37.154	A3
Satb1	NM_009122	chr17	51875511	51971972	-	0.285101	1.16123	0.013246	NA	A3
Satb1	NM_001163632	chr17	51875511	51972615	-	-0.124656	1.149	0.0131565	NA	A3
Efhb	NM_172497	chr17	53538213	53602646	-	-2.03447	1.58226	0.0232293	47.4278	A3
Nudt12	NM_026497	chr17	59140823	59152745	-	1.78717	1.48499	0.0771341	5.94071	A3
Tmem232	NM_001008973	chr17	65605344	65890122	-	-0.735607	1.48005	0.0205041	27.8347	A3
Mkx	NM_177595	chr18	6934963	7004777	-	-0.697464	2.27003	0.0161829	12.4212	A3
Pcdhb13	NM_053138	chr18	37602170	37605863	+	1.455	1.95259	0.0145537	NA	A3
Pcdhb14	NM_053139	chr18	37607310	37610748	+	-0.252006	1.49421	0.430947	5.64559	A3
Pcdhb21	NM_053146	chr18	37673305	37676017	+	-0.997704	1.48012	0.209236	86.2469	A3
Pcdhb22	NM_053147	chr18	37678006	37681073	+	-0.451331	2.65785	0.120848	25.7213	A3
Pabpc2	NM_011033	chr18	39933150	39935736	+	-1.81143	1.27044	0.134085	NA	A3
Tle4	NM_001302951	chr19	14522561	14671703	-	-1.60411	1.96616	0.0611702	6.88097	A3
Tle4	NM_001302947	chr19	14522561	14672673	-	-1.56523	1.96365	0.0607476	6.90992	A3
Pip5k1b	NM_008846	chr19	24369285	24630317	-	-0.863412	1.53566	0.0619765	NA	A3
Vldlr	NM_001161420	chr19	27291509	27328721	+	1.2692	1.51371	0.0508223	NA	A3
Prkg1	NM_011160	chr19	30638976	31738860	-	0.0769517	1.17128	0.131709	7.86675	A3
Prkg1	NM_001013833	chr19	30638976	31839523	-	-2.29294	1.15082	0.143416	25.2314	A3
Papss2	NM_001201470	chr19	32670204	32741677	+	0.400218	1.63866	0.025316	NA	A3
Rnls	NM_001146342	chr19	33212234	33466785	-	-1.56501	1.73497	0.101148	46.7414	A3
Htr7	NM_008315	chr19	36033218	36131850	-	-0.351879	1.33871	0.0391938	NA	A3
Slc35g1	NM_175507	chr19	38470469	38480097	+	0.0977361	1.02412	0.00906897	NA	A3
Chst7	NM_021715	chrX	19636695	19674646	+	-0.499531	1.21961	0.0217302	19.2892	A3
Slc9a7	NM_177353	chrX	19682880	19868890	-	0.0249391	1.48857	0.0153034	NA	A3
Gm5124	NR_045668	chrX	20937990	20941750	+	1.25177	1.42276	0.0338111	NA	A3
Gm773	NM_001033423	chrX	53443003	53466058	-	0.747405	1.33011	0.123826	200.324	A3
Smim10l2a	NR_028086	chrX	53627762	53631647	+	0.360771	1.57417	0.0500914	29.5939	A3
Prrg1	NM_001164275	chrX	75694948	75829144	-	1.03321	1.44357	0.0910671	29.0774	A3
Prrg1	NM_001289683	chrX	75694948	75829236	-	1.02246	1.44337	0.0910374	29.084	A3
Lpar4	NM_175271	chrX	104115963	104129238	+	0.12401	1.13506	0.0566381	NA	A3
Diaph2	NM_172493	chrX	126284277	127000369	+	-1.36048	1.31084	0.56714	79.5887	A3
Col4a5	NM_001163155	chrX	137909961	138123778	+	-0.233107	1.04488	0.171568	264.233	A3
Nxt2	NM_001161430	chrX	138662479	138674243	+	-1.86558	1.07705	0.681891	3.90894	A3
Nxt2	NM_172782	chrX	138662719	138674243	+	-1.43407	1.09735	0.704792	3.78869	A3
Nxt2	NM_001290533	chrX	138663245	138674243	+	-0.477011	1.16527	0.474062	25.2316	A3
Pak3	NM_001195048	chrX	139953133	140232339	+	-0.94205	1.37101	0.0964144	57.9821	A3
Kctd12b	NM_175429	chrX	150119696	150130823	-	-0.409095	1.40265	0.046914	NA	A3
Cdkl5	NM_001024624	chrX	157222239	157432613	-	-2.42657	1.65519	0.0784488	40.491	A3
Arhgap6	NM_001287530	chrX	165550809	165742372	+	0.958774	1.42958	0.0227342	NA	A3
Xkr4	NM_001011874	chr1	3204562	3661579	-	1.64673	2.97837	NA	NA	I1
Rp1	NM_001195662	chr1	4280926	4399322	-	2.76213	2.83754	NA	NA	I1
Rp1	NM_011283	chr1	4333587	4350395	-	3.15281	2.7045	NA	NA	I1
Oprk1	NM_001204371	chr1	5578573	5596214	+	2.31629	3.04449	NA	NA	I1
Sntg1	NM_001290390	chr1	8349819	9289958	-	2.37543	2.06792	NA	NA	I1
A830018L16Rik	NM_001160370	chr1	11404185	11591902	+	2.66224	2.62529	NA	NA	I1
A830018L16Rik	NM_001160369	chr1	11404185	11965983	+	2.66224	2.27241	NA	NA	I1
Kcnb2	NM_001098528	chr1	15302532	15704295	+	5.37122	1.63196	NA	NA	I1
Gm16070	NR_130314	chr1	17666107	17717727	-	2.15918	2.06736	NA	NA	I1
Crispld1	NM_031402	chr1	17717497	17756288	+	2.31606	2.50537	NA	8.55612	I1
Crisp4	NM_030033	chr1	18105271	18127132	-	4.765	2.00643	NA	NA	I1
Defb44-ps	NR_002879	chr1	18200133	18213645	-	2.6708	2.37094	NA	NA	I1
Tfap2d	NM_153154	chr1	19093102	19156413	+	1.89658	2.3901	NA	5.12136	I1
Tfap2b	NM_001286340	chr1	19198994	19228926	+	1.70612	1.5901	NA	NA	I1
4930486I03Rik	NR_045734	chr1	20346534	20382381	+	3.75994	2.68564	NA	NA	I1
Khdc1b	NM_001113187	chr1	21373636	21376465	+	2.6708	2.32393	NA	NA	I1
Col9a1	NM_007740	chr1	24184448	24259577	+	0.887528	1.68505	NA	NA	I1
Col9a1	NM_001290691	chr1	24202041	24259577	+	3.25177	1.67212	NA	NA	I1
Adgrb3	NM_175642	chr1	25124320	25886552	-	2.02246	2.58026	NA	NA	I1
4931408C20Rik	NM_001033764	chr1	26738645	26744305	-	2.0705	2.84566	NA	NA	I1
Dalir	NR_130904	chr1	42807556	42809731	+	2.43186	1.73851	NA	NA	I1
Mettl21e	NM_207281	chr1	44260914	44275776	-	2.26499	1.31762	NA	NA	I1
9130227L01Rik	NR_045837	chr1	55988084	56028942	+	1.71336	1.48821	NA	NA	I1
Cps1	NM_001080809	chr1	67169600	67277841	+	1.63456	1.10814	NA	NA	I1
Gm17751	NR_038012	chr1	76485707	76498603	+	2.79943	3.24289	NA	NA	I1
Nyap2	NM_172849	chr1	81073891	81268226	+	2.77769	2.17065	NA	NA	I1
Ccl20	NM_001159738	chr1	83113340	83115742	+	1.6827	1.47503	NA	NA	I1
Sphkap	NM_172430	chr1	83252355	83404775	-	2.26893	2.83635	NA	NA	I1
4930598F16Rik	NR_040479	chr1	97597760	97613095	-	3.24777	1.98241	NA	NA	I1
1700063A18Rik	NR_040467	chr1	97887235	97918335	-	5.37213	1.18654	NA	NA	I1
4930533P14Rik	NR_040478	chr1	98508633	98559150	-	2.21271	2.72132	NA	NA	I1
Slco4c1	NM_172658	chr1	98715360	98768748	-	3.03963	2.18595	NA	NA	I1
Panct2	NR_131964	chr1	98767702	98777811	+	3.7491	2.8872	NA	NA	I1
Slco6b1	NR_120500	chr1	98802752	98894137	-	2.45037	2.65973	NA	NA	I1
Slco6c1	NM_028942	chr1	98956025	99024880	-	2.97189	2.64093	NA	NA	I1
Cntnap5b	NM_172851	chr1	101669341	102382519	+	2.19117	2.70777	NA	NA	I1
Gm20268	NR_037989	chr1	103052344	103071779	+	4.12042	2.4688	NA	NA	I1
Cdh20	NM_011800	chr1	106665395	106892058	+	4.765	2.66952	NA	5.11117	I1
Serpinb12	NM_027971	chr1	108831025	108853655	+	4.7812	3.216	NA	NA	I1
Serpinb12	NM_001199213	chr1	108835533	108853657	+	4.42788	3.1947	NA	NA	I1
Serpinb13	NM_172852	chr1	108877560	108897772	+	4.60522	2.70603	NA	NA	I1
Serpinb3a	NM_009126	chr1	108942163	108948880	-	1.11651	2.10102	NA	NA	I1
Serpinb3d	NM_201376	chr1	108974769	108980057	-	4.58797	1.80088	NA	NA	I1
D830032E09Rik	NR_102306	chr1	109813835	109847524	+	1.97574	2.91711	NA	NA	I1
Cdh7	NM_001316743	chr1	111879476	112036480	+	4.37397	2.67268	NA	NA	I1
Cdh7	NM_001316744	chr1	111879878	112036480	+	3.86193	2.67803	NA	NA	I1
Cdh7	NM_172853	chr1	111880299	112036480	+	3.85295	2.67669	NA	NA	I1
Cdh19	NM_001081386	chr1	112785771	112873949	-	2.66681	2.57927	NA	NA	I1
Cntnap5a	NM_001077425	chr1	117581713	118477251	+	2.82754	2.38809	NA	21.312	I1
Dpp10	NM_199021	chr1	125228714	125942136	-	2.48402	3.02144	NA	NA	I1
Ptprc	NM_001111316	chr1	139959435	140071703	-	2.77132	1.83494	NA	NA	I1
Ptprc	NM_001268286	chr1	139959435	140071882	-	3.29584	1.83503	NA	NA	I1
F13b	NM_031164	chr1	141398283	141420333	+	2.42591	2.9714	NA	NA	I1
Cfhr1	NM_015780	chr1	141443640	141456799	-	3.58902	2.81589	NA	NA	I1
Cfhr2	NM_001025575	chr1	141706868	141755276	-	4.199	1.80493	NA	NA	I1
4930590L20Rik	NR_040604	chr1	142466752	142552979	-	3.04102	3.10396	NA	NA	I1
2310030A07Rik	NR_040603	chr1	152167810	152193901	-	1.38058	1.82035	NA	NA	I1
4930452N14Rik	NR_040629	chr1	156088650	156104036	-	1.87249	2.37277	NA	NA	I1
4930532M18Rik	NR_108050	chr1	156102818	156117546	+	2.41804	2.26037	NA	NA	I1
Cacna1e	NM_009782	chr1	156239648	156573050	-	1.86658	3.08681	NA	NA	I1
Gm4847	NM_001164312	chr1	168559101	168577824	-	3.2833	3.10449	NA	NA	I1
Fmo9	NM_172844	chr1	168592185	168611976	-	3.22765	3.26483	NA	NA	I1
Itln1	NM_010584	chr1	173448254	173465425	-	2.85579	2.58581	NA	NA	I1
Cd244	NM_018729	chr1	173489323	173515447	+	4.18602	2.49857	NA	NA	I1
Ly9	NR_102726	chr1	173518743	173537465	-	1.44042	2.39015	NA	NA	I1
Ly9	NM_001277968	chr1	173518743	173537541	-	1.4876	2.38921	NA	NA	I1
Slamf7	NM_144539	chr1	173562533	173583168	-	1.95083	3.34095	NA	NA	I1
Cd48	NM_007649	chr1	173612185	173635388	+	4.18097	3.60071	NA	NA	I1
Slamf1	NM_013730	chr1	173697262	173731315	+	3.11064	2.71192	NA	NA	I1
Cd84	NM_001252472	chr1	173769827	173785228	+	2.28087	3.63899	NA	NA	I1
Cd84	NM_001289470	chr1	173769827	173820849	+	2.28087	3.49397	NA	NA	I1
Slamf6	NM_030710	chr1	173847667	173873999	+	6.33781	3.31191	NA	NA	I1
Fcer1a	NM_010184	chr1	175151401	175157360	-	3.33108	3.09571	NA	NA	I1
Mptx2	NM_001205011	chr1	175204591	175207887	-	4.23573	4.07569	NA	NA	I1
Spta1	NM_011465	chr1	176102906	176178580	+	0.961447	3.159	NA	NA	I1
Mptx1	NM_025470	chr1	176260648	176263008	+	4.46959	3.83241	NA	NA	I1
Syt14	NM_001301370	chr1	194717427	194861969	-	2.33791	1.96797	NA	12.8665	I1
4930503O07Rik	NR_040477	chr1	196038380	196048953	-	4.05818	3.32441	NA	NA	I1
Malrd1	NM_001310455	chr2	15448105	16177184	+	1.13197	2.28333	NA	NA	I1
Gpr158	NM_001004761	chr2	21289193	21752169	+	1.70611	2.86533	NA	NA	I1
Myo3a	NM_148413	chr2	22149129	22473772	+	2.39898	2.26765	NA	NA	I1
Olfr367-ps	NM_001081010	chr2	37122470	37126907	+	4.49001	2.83677	NA	NA	I1
Lrp1b	NM_053011	chr2	40452292	42509118	-	2.93927	2.62847	NA	9.14471	I1
Kynu	NM_001289594	chr2	43410844	43492278	+	3.3285	2.88071	NA	NA	I1
Kynu	NM_001289593	chr2	43410844	43535736	+	3.3285	2.94623	NA	NA	I1
Kynu	NM_027552	chr2	43410844	43538568	+	3.3285	2.90301	NA	NA	I1
Arhgap15	NM_001301832	chr2	43604343	44243143	+	3.04655	1.41298	NA	NA	I1
Arhgap15	NM_001301831	chr2	43604343	44251473	+	3.04655	1.40147	NA	NA	I1
Arhgap15os	NR_040622	chr2	43914757	43920844	-	1.35506	1.86104	NA	NA	I1
Gm13490	NR_040639	chr2	51512485	51587529	-	1.14709	2.19502	NA	NA	I1
Galnt13	NM_173030	chr2	54288797	54970155	+	1.80177	2.19726	NA	21.4991	I1
Gcg	NM_008100	chr2	62312586	62321710	-	1.64153	1.19223	NA	NA	I1
Csrnp3	NM_001290665	chr2	65769921	65869603	+	0.844844	2.53864	NA	NA	I1
Gm1322	NM_001033477	chr2	67011890	67024269	+	3.78717	2.82348	NA	NA	I1
4933409G03Rik	NM_177651	chr2	68420469	68454520	+	3.23227	2.85218	NA	NA	I1
4932414N04Rik	NM_183113	chr2	68495940	68586522	+	3.60522	2.48327	NA	NA	I1
9430019J16Rik	NR_040635	chr2	75274113	75282236	-	1.3829	2.83149	NA	NA	I1
4930440I19Rik	NR_108098	chr2	77889233	78034587	+	-0.956522	1.11209	NA	NA	I1
Prdx6b	NM_177256	chr2	80132626	80135515	+	0.255382	1.25619	NA	66.9417	I1
4833423E24Rik	NM_001081664	chr2	85324248	85359092	-	3.43421	3.41242	NA	5.12136	I1
Olfr1006	NM_146570	chr2	85514367	85518898	-	3.49001	3.57174	NA	NA	I1
Olfr1030	NM_146588	chr2	85819468	85824955	+	1.80722	4.13585	NA	NA	I1
Olfr1038-ps	NM_147013	chr2	85960380	85963194	+	2.50923	1.96798	NA	NA	I1
Olfr1077-ps1	NR_033507	chr2	86365819	86368584	-	3.82445	2.91186	NA	NA	I1
Pramel7	NM_178250	chr2	87329244	87332575	-	3.40194	2.522	NA	NA	I1
Pramel6	NM_178249	chr2	87348614	87351022	+	1.87587	1.75838	NA	NA	I1
Olfr1134	NM_147030	chr2	87496081	87498614	-	2.87234	4.30809	NA	NA	I1
Olfr1157	NM_146849	chr2	87802108	87808414	-	2.29495	3.5585	NA	NA	I1
Olfr1205	NM_146896	chr2	88669913	88672199	+	3.45467	1.33629	NA	NA	I1
Olfr1213	NM_146898	chr2	88813110	88820424	-	2.75866	3.44344	NA	NA	I1
Olfr1223	NM_146892	chr2	88984242	88991493	-	3.34188	2.78825	NA	NA	I1
Olfr32	NM_010980	chr2	89978336	89982450	-	3.96299	5.05827	NA	NA	I1
Gm14015	NR_040637	chr2	106303979	106363260	-	1.85905	2.96564	NA	NA	I1
Bbox1	NM_130452	chr2	110105239	110145882	-	2.10595	1.66541	NA	NA	I1
Slc5a12	NM_001003915	chr2	110437455	110489502	+	3.5689	2.73613	NA	NA	I1
Muc15	NM_001290786	chr2	110561650	110579694	+	5.34903	2.46026	NA	NA	I1
4930430A15Rik	NM_026248	chr2	111033410	111069757	-	3.58691	2.67584	NA	NA	I1
Olfr1290	NM_001278788	chr2	111329374	111333625	-	2.62844	1.66366	NA	NA	I1
Olfr1290	NM_001278787	chr2	111329374	111333972	-	2.77429	1.56515	NA	NA	I1
Olfr1299	NM_146884	chr2	111501609	111505323	+	3.21878	2.24694	NA	NA	I1
Olfr1300-ps1	NR_033534	chr2	111507593	111533476	+	2.6401	2.74703	NA	NA	I1
Pak7	NM_172858	chr2	135906823	136213703	-	3.07484	3.00569	NA	NA	I1
Snap25	NM_001291056	chr2	136539185	136608164	+	1.57465	2.79621	NA	NA	I1
Sptlc3	NM_175467	chr2	139319655	139463410	+	3.68659	2.65963	NA	NA	I1
Sel1l2	NM_001033296	chr2	140055593	140215446	-	4.51915	2.90044	NA	NA	I1
Otor	NM_020595	chr2	142904227	142907435	+	1.30358	2.76455	NA	NA	I1
Pcsk2os2	NR_040625	chr2	143573318	143614922	-	3.21317	2.31901	NA	NA	I1
Cst13	NM_027024	chr2	148645834	148656146	+	3.20635	2.52053	NA	NA	I1
Cst9	NM_009979	chr2	148660882	148664473	+	2.68462	1.85744	NA	NA	I1
Cst10	NM_021405	chr2	149230984	149236014	+	3.45927	4.19381	NA	NA	I1
Syndig1	NM_001085521	chr2	149656518	149830128	+	2.31162	3.11864	NA	NA	I1
Rad21l	NM_001276400	chr2	151471139	151494269	-	0.637291	1.6858	NA	NA	I1
Bpifa6	NM_001080811	chr2	153800680	153826231	+	2.01402	2.48656	NA	NA	I1
Bpifa2	NM_008953	chr2	153834011	153841809	+	1.96137	2.47001	NA	NA	I1
4933416E03Rik	NR_040498	chr2	159773076	159807025	+	3.16665	2.54132	NA	NA	I1
9130015L21Rik	NR_040499	chr2	159842388	159866356	+	3.28486	2.54062	NA	NA	I1
Ptprt	NM_001291149	chr2	161347723	162486883	-	0.888814	2.99864	NA	NA	I1
Ptprtos	NR_040617	chr2	162216548	162219682	+	5.54795	2.13664	NA	NA	I1
Svs2	NM_017390	chr2	164061664	164064077	-	1.07953	2.16968	NA	NA	I1
Svs4	NM_009300	chr2	164101691	164104043	-	2.04194	3.62013	NA	NA	I1
Tshz2	NM_080455	chr2	169459145	169714004	+	0.275485	2.48333	NA	NA	I1
1700028P15Rik	NR_040509	chr2	171782378	171788299	-	2.5223	2.50755	NA	NA	I1
Cbln4	NM_175631	chr2	171861835	171868966	-	2.89658	1.97003	NA	NA	I1
Zfp831	NM_001099328	chr2	174469034	174536331	+	4.01087	1.92015	NA	NA	I1
Edn3	NM_007903	chr2	174586119	174609543	+	3.31307	2.98392	NA	NA	I1
Phactr3	NM_001177789	chr2	177853679	178073197	+	2.10686	3.17768	NA	NA	I1
Phactr3	NM_028806	chr2	177876637	178073197	+	2.54374	3.20414	NA	17.4854	I1
Phactr3	NM_001177791	chr2	177910053	178073197	+	3.79995	3.1635	NA	NA	I1
Phactr3	NM_001007154	chr2	177927788	178073197	+	4.44075	3.18227	NA	NA	I1
Sycp2	NM_177191	chr2	178080000	178142363	-	3.58621	3.37949	NA	NA	I1
Ppp1r3d	NM_001085501	chr2	178145910	178149168	-	3.42717	3.00607	NA	NA	I1
Fam217b	NM_001081289	chr2	178149238	178156866	+	2.85446	2.86354	NA	NA	I1
Cdh26	NM_001291189	chr2	178165219	178222071	+	3.67276	2.7358	NA	NA	I1
Gm14496	NM_001205282	chr2	181725930	181735792	+	3.52835	1.47705	NA	NA	I1
Hnf4g	NM_013920	chr3	3508029	3659800	+	2.61529	2.7035	NA	NA	I1
1110015O18Rik	NR_045272	chr3	4798707	4814911	+	2.37836	2.09262	NA	NA	I1
1700008P02Rik	NM_027048	chr3	6615412	6620443	-	2.62844	2.80394	NA	NA	I1
1700010I02Rik	NR_040587	chr3	7925302	7954887	-	2.60763	1.76781	NA	NA	I1
Gm10745	NR_040751	chr3	11823228	11844359	-	2.44088	2.70925	NA	NA	I1
Ralyl	NM_001163328	chr3	13471654	14182287	+	-1.14652	1.9225	NA	NA	I1
4930539N22Rik	NR_040598	chr3	13597138	13652865	-	-0.41288	1.18756	NA	NA	I1
Ralyl	NM_001163329	chr3	13946371	14182287	+	3.3306	2.85346	NA	NA	I1
Gm6300	NR_033591	chr3	14363116	14374239	+	4.33938	2.13063	NA	NA	I1
Slc7a12	NM_080852	chr3	14480698	14505818	+	1.36447	2.14337	NA	NA	I1
Gm5150	NM_001081687	chr3	15848069	15906332	-	1.45698	1.84124	NA	NA	I1
Cyp7b1	NM_007825	chr3	17971949	18143338	-	2.77551	2.09723	NA	NA	I1
4930433B08Rik	NR_040544	chr3	18368284	18380477	-	2.46788	2.4758	NA	5.12136	I1
Naaladl2	NM_001326288	chr3	23697024	24682928	-	1.80461	2.59587	NA	NA	I1
Nlgn1	NM_001163387	chr3	25330762	26052229	-	0.83088	2.60381	NA	NA	I1
Nlgn1	NM_138666	chr3	25330762	26230831	-	4.18654	2.58096	NA	5.11502	I1
Spata16	NM_027583	chr3	26536552	26826403	+	2.35297	2.29637	NA	NA	I1
Spata16	NM_029150	chr3	26536552	26882134	+	2.35297	2.115	NA	NA	I1
Egfem1	NM_001167748	chr3	28981498	29589978	+	2.79904	2.28812	NA	249.653	I1
Pex5l	NM_001163516	chr3	32846847	33042113	-	3.11474	2.03696	NA	12.9444	I1
Gm6639	NR_040748	chr3	35496073	35565085	-	1.59743	1.79039	NA	NA	I1
1700027H10Rik	NR_040594	chr3	45220505	45243231	-	1.76594	1.88043	NA	NA	I1
1700018B24Rik	NR_003617	chr3	48409652	48413022	-	2.45837	3.53754	NA	NA	I1
Gm5538	NM_001101531	chr3	59533707	59556319	+	3.49001	2.42628	NA	NA	I1
Gm8298	NM_001243003	chr3	59664972	59681235	+	0.964617	1.45977	NA	NA	I1
C130079G13Rik	NM_177661	chr3	59729135	59741871	+	2.56785	2.46439	NA	NA	I1
Gm9696	NR_037189	chr3	59756230	59777516	+	1.20666	2.13334	NA	NA	I1
Aadacl2	NM_001128091	chr3	59810664	59829342	+	3.19011	1.86511	NA	NA	I1
Aadac	NM_023383	chr3	59835709	59844079	+	3.61734	1.85277	NA	NA	I1
Vmn2r2	NM_001104592	chr3	63920353	63941402	-	4.58691	3.02387	NA	NA	I1
Vmn2r3	NM_001104614	chr3	64062882	64091339	-	2.74222	2.71366	NA	NA	I1
Sis	NM_001081137	chr3	72692481	72770788	-	3.76873	2.42282	NA	NA	I1
Gm20754	NR_040557	chr3	72870272	73398752	+	1.05792	2.68126	NA	NA	I1
4930509J09Rik	NR_040547	chr3	73155127	73285573	-	3.95404	2.58104	NA	NA	I1
Bche	NM_009738	chr3	73439730	73512337	-	0.979603	2.68222	NA	NA	I1
Gm20356	NR_040450	chr3	73813140	73821199	-	3.69963	2.38176	NA	NA	I1
Zbbx	NM_001310529	chr3	74841816	74947694	-	1.76356	2.7743	NA	NA	I1
Serpini2	NM_026460	chr3	75046278	75074000	-	2.58902	2.77214	NA	NA	I1
Fstl5	NM_178673	chr3	75878482	76513927	+	1.73148	2.7437	NA	NA	I1
Fstl5	NM_001253719	chr3	75879504	76513927	+	-0.0996741	2.74473	NA	NA	I1
Gria2	NM_001083806	chr3	80488857	80606713	-	0.473679	2.09192	NA	NA	I1
Gria2	NM_001039195	chr3	80495413	80606713	-	0.473679	2.08023	NA	NA	I1
Tdo2	NM_019911	chr3	81762335	81779650	-	0.18869	1.33153	NA	NA	I1
Asic5	NM_021370	chr3	81800843	81825155	+	0.769155	1.83186	NA	NA	I1
Gucy1b3	NM_001161796	chr3	81835925	81878633	-	3.17689	2.02669	NA	NA	I1
Cd5l	NM_009690	chr3	87161802	87174996	+	4.02804	1.72459	NA	NA	I1
9130204L05Rik	NM_001101461	chr3	90892058	90894727	-	3.77798	1.63769	NA	NA	I1
Crnn	NM_001081200	chr3	92948708	92953393	+	1.68719	2.32596	NA	NA	I1
Flg2	NM_001013804	chr3	93001194	93025298	+	5.03268	2.20161	NA	NA	I1
Rptn	NM_009100	chr3	93197620	93203364	+	2.94503	2.08142	NA	NA	I1
Hsd3b5	NM_008295	chr3	98422558	98449457	-	5.13706	2.41585	NA	NA	I1
Hsd3b2	NM_153193	chr3	98515029	98528466	-	1.78258	3.13076	NA	NA	I1
Hsd3b3	NM_001012306	chr3	98545398	98566333	-	3.96462	3.77384	NA	NA	I1
Hsd3b3	NM_001161742	chr3	98545398	98567051	-	2.12696	3.81041	NA	NA	I1
Hsd3b6	NM_013821	chr3	98609426	98618366	-	1.3385	2.79914	NA	NA	I1
Hsd3b1	NM_001304800	chr3	98656116	98663717	-	2.82149	3.28032	NA	NA	I1
Hao2	NM_019545	chr3	98678441	98697153	-	3.14595	2.76745	NA	NA	I1
Chia1	NM_023186	chr3	105916299	105935034	+	3.23394	2.68626	NA	NA	I1
Chil3	NM_009892	chr3	105950471	105970482	-	3.56356	3.21475	NA	NA	I1
Chil4	NM_145126	chr3	106004408	106022397	-	1.35186	2.89598	NA	NA	I1
Chil6	NM_178412	chr3	106190301	106209100	-	2.87643	2.86593	NA	NA	I1
Gm6602	NR_045362	chr3	111684820	111884919	+	4.2093	2.96112	NA	NA	I1
Amy2b	NM_001190403	chr3	112950573	112959645	-	1.85348	3.17838	NA	NA	I1
Olfm3	NM_153458	chr3	114606995	114828682	+	2.06278	1.88794	NA	NA	I1
Olfm3	NM_001286750	chr3	114607552	114828682	+	1.73832	1.89214	NA	NA	I1
Olfm3	NM_153157	chr3	114783882	114828682	+	1.36447	2.13852	NA	NA	I1
6530403H02Rik	NR_130170	chr3	120157251	120589650	-	4.31797	1.78643	NA	57.5596	I1
4930539C22Rik	NR_040600	chr3	134067106	134086599	-	1.88862	2.64975	NA	NA	I1
Tacr3	NM_021382	chr3	134491970	134597545	+	1.94274	2.33087	NA	NA	I1
Emcn	NM_001163522	chr3	137004041	137094033	+	0.23663	1.87228	NA	NA	I1
Stpg2	NM_198659	chr3	138868856	139373263	+	3.08283	2.88578	NA	NA	I1
Pdha2	NM_008811	chr3	140872967	140875319	-	1.97871	1.80816	NA	NA	I1
Gm1653	NR_040591	chr3	148937700	148942944	+	1.6999	2.03493	NA	NA	I1
4930482G09Rik	NR_108044	chr3	152810906	152815072	-	2.48402	1.42883	NA	NA	I1
9330178D15Rik	NR_040553	chr3	155639317	155671556	+	3.28664	2.13628	NA	NA	I1
Gm20752	NR_040750	chr3	158739327	158971044	+	4.23573	2.84195	NA	NA	I1
Rpe65	NM_029987	chr3	159262144	159288271	+	3.46433	2.49779	NA	NA	I1
Sdr16c6	NM_001080710	chr4	3983812	4004661	-	2.27171	2.87577	NA	NA	I1
Cyp7a1	NM_007824	chr4	6192758	6202778	-	2.5485	1.40658	NA	NA	I1
1700123O12Rik	NR_045185	chr4	10435177	10724949	-	2.29882	2.52453	NA	NA	I1
Calb1	NM_009788	chr4	15808410	15833856	+	3.47115	2.49851	NA	NA	I1
Cngb3	NM_013927	chr4	19207996	19437770	+	0.911528	2.16323	NA	NA	I1
Slc7a13	NM_028746	chr4	19745873	19769360	+	2.04374	1.75688	NA	NA	I1
4930556G01Rik	NR_040655	chr4	30591745	30782894	+	2.12854	2.5075	NA	NA	I1
Plppr1	NM_178756	chr4	49072333	49353133	+	2.29262	2.55825	NA	NA	I1
Cylc2	NM_001162865	chr4	51229549	51242800	+	3.32177	2.81163	NA	NA	I1
C630028M04Rik	NR_040668	chr4	51980965	52063982	-	1.90746	2.05347	NA	NA	I1
Toporsl	NM_026652	chr4	52609145	52625035	+	3.92434	1.5637	NA	NA	I1
4930552N02Rik	NR_040661	chr4	52827475	52841141	+	2.41299	1.74983	NA	NA	I1
Mup6	NM_001081285	chr4	60016420	60019086	+	1.66481	2.74934	NA	NA	I1
Mup5	NM_008649	chr4	61492352	61496214	-	1.28664	2.50332	NA	NA	I1
Rasef	NM_001017427	chr4	73360482	73436506	-	2.29495	2.50412	NA	NA	I1
Gm11240	NR_046041	chr4	73437147	73444282	+	1.2192	2.27091	NA	NA	I1
2310002L09Rik	NM_027104	chr4	73585274	73596750	-	4.22359	3.15198	NA	NA	I1
2310002L09Rik	NM_027981	chr4	73587482	73596750	-	4.22359	3.43633	NA	NA	I1
Frmd3	NM_172869	chr4	73659506	73835832	+	1.72073	2.60795	NA	NA	I1
Frmd3	NM_001163732	chr4	73659506	73848118	+	1.72073	2.61253	NA	NA	I1
A430085M09Rik	NR_131142	chr4	78239950	78243388	+	2.34438	3.46486	NA	NA	I1
Tyrp1	NM_001282014	chr4	80480116	80497640	+	1.89815	1.42003	NA	NA	I1
Elavl2	NM_010486	chr4	90917456	91038746	-	1.34545	2.46812	NA	NA	I1
Elavl2	NM_001177883	chr4	90917456	91043187	-	1.92585	2.45155	NA	17.4854	I1
Elavl2	NM_207685	chr4	90917456	91066675	-	0.642689	2.44199	NA	NA	I1
Izumo3	NM_027034	chr4	91811008	91813912	-	2.06177	1.33318	NA	NA	I1
9530080O11Rik	NR_045777	chr4	95626401	95633726	-	-0.0621888	2.33052	NA	NA	I1
9530080O11Rik	NR_045776	chr4	95626401	95634346	-	0.406233	2.3116	NA	NA	I1
Cyp2j13	NM_145548	chr4	95709350	95744231	-	1.10217	2.04798	NA	NA	I1
Cyp2j12	NM_001100182	chr4	95766008	95807843	-	2.54915	2.16891	NA	NA	I1
Cyp2j11	NM_001004141	chr4	95961198	96015371	-	2.73908	2.76623	NA	NA	I1
Cyp2j8	NM_001104927	chr4	96111278	96174077	-	1.71299	2.79987	NA	NA	I1
Cyp2j9	NM_028979	chr4	96235119	96258176	-	2.35588	2.71968	NA	NA	I1
Cyp2j5	NM_010007	chr4	96294122	96330810	-	3.69638	2.50601	NA	NA	I1
Gm12695	NM_001081284	chr4	96390577	96451851	-	4.58691	2.49723	NA	NA	I1
Gm12718	NR_040673	chr4	103055104	103164793	+	2.68894	2.31702	NA	27.5126	I1
C8b	NM_001316671	chr4	104438921	104477153	+	1.93516	2.1927	NA	NA	I1
C8a	NM_001290645	chr4	104488284	104549003	-	1.10443	2.06187	NA	NA	I1
Elavl4	NM_010488	chr4	109876341	109959439	-	2.21408	1.49034	NA	NA	I1
Elavl4	NM_001038698	chr4	109876341	109960116	-	1.77429	1.49945	NA	NA	I1
Elavl4	NM_001163397	chr4	109876341	110024516	-	2.93184	1.89454	NA	NA	I1
Skint7	NM_177818	chr4	111645531	111655725	+	2.28591	2.2791	NA	NA	I1
Skint7	NM_001142775	chr4	111645531	111660826	+	2.28591	2.52181	NA	NA	I1
Skint1	NM_001102662	chr4	111678873	111702143	+	3.77761	2.53115	NA	NA	I1
Skint2	NM_001285963	chr4	112286344	112324853	+	3.51348	2.40521	NA	NA	I1
Skint10	NM_177668	chr4	112383434	112447466	-	2.54261	2.94477	NA	NA	I1
Cyp4a29	NM_001100183	chr4	114914688	114927162	+	2.7491	3.52706	NA	NA	I1
Cyp4a30b	NM_001100185	chr4	115125208	115143667	+	2.01166	2.24345	NA	NA	I1
Cyp4a14	NM_007822	chr4	115158804	115168746	-	2.7624	2.83349	NA	NA	I1
Cyp4a10	NM_010011	chr4	115190891	115206254	+	3.73301	2.38379	NA	NA	I1
Cyp4a31	NM_001252539	chr4	115236253	115251620	+	3.44401	2.68467	NA	NA	I1
Gm12886	NM_001144948	chr4	121087339	121095704	-	3.76873	2.45336	NA	NA	I1
Gm12887	NM_001099309	chr4	121286608	121294730	-	2.06299	2.03493	NA	NA	I1
9530002B09Rik	NM_023865	chr4	122366501	122382378	+	3.16439	3.29698	NA	NA	I1
CK137956	NM_001134733	chr4	127604835	127648085	-	2.46959	1.40287	NA	NA	I1
Csmd2os	NM_029137	chr4	127810766	127844211	-	-0.878756	1.89551	NA	NA	I1
Kazn	NM_001109684	chr4	141695154	141766123	-	1.53765	1.20292	NA	NA	I1
Oog4	NM_173773	chr4	143027066	143040205	-	3.53818	2.4	NA	NA	I1
C87977	NM_001177542	chr4	143796664	143802920	-	3.24911	1.90946	NA	NA	I1
Gm13125	NM_001115077	chr4	143962662	143967836	-	4.99747	3.2486	NA	NA	I1
Pramef12	NM_029948	chr4	143981576	143998367	-	1.80792	2.13865	NA	NA	I1
1700012P22Rik	NM_027056	chr4	144008093	144028675	-	2.31122	2.78328	NA	NA	I1
Aadacl3	NM_001085503	chr4	144043673	144053659	-	1.82402	2.90637	NA	NA	I1
9430007A20Rik	NM_198662	chr4	144109724	144119256	+	4.84731	3.42392	NA	NA	I1
Gm13124	NM_001085542	chr4	144144902	144155037	-	1.84173	3.1395	NA	NA	I1
Gm13177	NM_001081248	chr4	144203609	144213301	+	1.92961	4.12642	NA	NA	I1
Gm436	NM_001085504	chr4	144259839	144276271	-	2.23883	3.10382	NA	NA	I1
Gm13178	NM_001085536	chr4	144293093	144311307	-	3.86253	3.63986	NA	NA	I1
Gm438	NM_001126316	chr4	144367106	144376486	-	3.04491	2.63112	NA	NA	I1
1700095A21Rik	NR_045468	chr4	145651165	145679000	+	0	2.05747	NA	NA	I1
Gm833	NR_033138	chr4	152071648	152075031	+	1.79943	1.2552	NA	NA	I1
Ajap1	NM_001099299	chr4	152747329	152856939	-	1.09774	1.5889	NA	NA	I1
Zfp804b	NM_001163223	chr5	6769029	7344378	-	1.97338	2.57389	NA	NA	I1
4921511H03Rik	NM_027603	chr5	7304163	7311491	+	2.40917	2.11411	NA	NA	I1
9330182L06Rik	NM_172706	chr5	9266192	9480717	+	2.32009	2.28048	NA	24.2546	I1
Grm3	NM_181850	chr5	9485235	9725352	-	4.02182	2.88459	NA	NA	I1
4921504A21Rik	NR_102341	chr5	18708185	18732373	-	0.931841	2.96324	NA	NA	I1
4930584F24Rik	NR_029445	chr5	26786609	26819854	-	5.75847	2.29342	NA	NA	I1
4930513D17Rik	NR_045416	chr5	39852987	39994813	-	2.57756	2.29531	NA	NA	I1
Gm16223	NR_131130	chr5	42459198	42608023	+	4.89317	1.07251	NA	NA	I1
C1qtnf7	NM_001135172	chr5	43906807	44007825	+	2.41624	2.09442	NA	NA	I1
C1qtnf7	NM_175425	chr5	43993160	44007825	+	2.36826	2.20395	NA	NA	I1
4930405L22Rik	NR_110478	chr5	46318060	46323648	-	0.956162	1.844	NA	NA	I1
Kcnip4	NM_030265	chr5	48780741	49280796	-	3.11574	2.02642	NA	NA	I1
Kcnip4	NM_001199244	chr5	48780741	49676898	-	3.17458	2.46866	NA	NA	I1
4930448I18Rik	NR_040696	chr5	50542571	50547331	+	2.83006	1.45202	NA	NA	I1
Gm10440	NR_038045	chr5	54741230	54749781	+	3.79904	3.58463	NA	NA	I1
4930459L07Rik	NR_046190	chr5	58834478	58844237	-	2.02405	2.56951	NA	NA	I1
4933402J10Rik	NR_040682	chr5	60354357	60377241	-	3.07504	2.28065	NA	NA	I1
Dthd1	NM_001170705	chr5	63205061	63279557	+	2.02672	1.52859	NA	NA	I1
C330024D21Rik	NR_015582	chr5	67855136	67862070	+	0.582508	2.82505	NA	NA	I1
4930425K10Rik	NR_038182	chr5	68324850	68334320	-	1.27548	2.20524	NA	NA	I1
Gm5108	NM_001256184	chr5	68332907	68368309	+	1.96138	2.86323	NA	NA	I1
Grxcr1	NM_001018019	chr5	68423073	68557637	+	1.78848	2.22856	NA	NA	I1
Kctd8	NM_175519	chr5	69500523	69732948	-	1.4468	2.60542	NA	NA	I1
Gabrg1	NM_010252	chr5	71142285	71233856	-	1.88595	2.42256	NA	NA	I1
Cox7b2	NM_030052	chr5	71834061	71939444	-	1.77798	2.48896	NA	NA	I1
Gabra4	NM_010251	chr5	71960972	72049547	-	-0.118788	2.33057	NA	NA	I1
Epha5	NM_007937	chr5	84483787	84846407	-	0.131913	2.78461	NA	NA	I1
Ugt2b34	NM_153598	chr5	87318794	87335962	-	3.0162	2.80784	NA	NA	I1
Ugt2b1	NM_152811	chr5	87345663	87355528	-	2.27263	2.87588	NA	NA	I1
Ugt2b35	NM_172881	chr5	87429884	87442299	+	3.27809	2.83091	NA	NA	I1
Ugt2b36	NM_001029867	chr5	87494951	87521580	-	2.14669	2.49136	NA	NA	I1
Ugt2b5	NM_009467	chr5	87553971	87569365	-	2.40537	3.06712	NA	NA	I1
Ugt2a3	NM_028094	chr5	87753996	87766220	-	2.38491	3.37615	NA	NA	I1
Ugt2b38	NM_133894	chr5	87838964	87853228	-	1.94178	2.91883	NA	NA	I1
Ugt2a1	NM_053184	chr5	87888514	87919896	-	2.20666	2.87901	NA	NA	I1
Ugt2a2	NM_001024148	chr5	87888517	87911283	-	2.54489	2.76577	NA	NA	I1
Sult1b1	NM_019878	chr5	87942363	87967220	-	1.63185	3.0021	NA	NA	I1
Sult1d1	NM_016771	chr5	87983674	87998031	-	3.58902	2.76603	NA	NA	I1
Sult1e1	NM_023135	chr5	88004992	88020636	-	4.58797	2.76872	NA	NA	I1
Csn1s1	NM_001286015	chr5	88095232	88111602	+	2.79849	2.83004	NA	NA	I1
Csn2	NM_001286020	chr5	88121643	88128450	-	2.29882	2.07124	NA	NA	I1
Csn1s2a	NM_001304765	chr5	88203474	88217823	+	5.15918	2.48559	NA	NA	I1
Csn1s2b	NM_001301334	chr5	88237145	88253446	+	2.28591	2.03456	NA	NA	I1
Prr27	NM_001163551	chr5	88254721	88275411	+	2.49723	2.28754	NA	NA	I1
Gm7337	NR_003652	chr5	88279383	88282037	+	4.45668	2.37927	NA	NA	I1
Odam	NM_027128	chr5	88314719	88321767	+	2.5721	1.63172	NA	NA	I1
1700066N21Rik	NR_045924	chr5	88337612	88408376	-	4.92434	1.94579	NA	NA	I1
BC037156	NM_001305431	chr5	88337803	88343196	+	2.02405	2.63279	NA	NA	I1
Cabs1	NM_027631	chr5	88408475	88410566	+	4.78258	2.12515	NA	NA	I1
Smr3a	NM_011422	chr5	88431549	88437559	+	3.18793	3.09271	NA	NA	I1
Smr2	NM_001252679	chr5	88515580	88538078	+	3.47302	3.21147	NA	NA	I1
Gm7714	NM_001110779	chr5	88697943	88711860	+	3.58797	3.30791	NA	NA	I1
1700041A01Rik	NR_126428	chr5	88720385	88730048	-	4.57422	1.89358	NA	NA	I1
Prol1	NM_008644	chr5	88746336	88757842	+	4.42788	3.62329	NA	NA	I1
Amtn	NM_027793	chr5	88805132	88814941	+	4.58797	1.97704	NA	NA	I1
Ambn	NM_001303431	chr5	88885015	88897554	+	1.50923	3.18833	NA	NA	I1
Enam	NM_017468	chr5	88916999	88935074	+	1.92451	2.47278	NA	NA	I1
Gc	NM_008096	chr5	89846535	89886923	-	3.98314	2.23877	NA	NA	I1
Gm7056	NR_037571	chr5	90045460	90051636	+	4.38273	2.29563	NA	NA	I1
Alb	NM_009654	chr5	90889895	90905628	+	1.07985	2.19466	NA	9.24272	I1
Gm38413	NR_131054	chr5	100159872	100182992	-	2.90335	2.65738	NA	NA	I1
Mapk10	NM_001310685	chr5	103337567	103487411	-	4.49563	1.649	NA	NA	I1
Dspp	NM_010080	chr5	104599721	104609146	+	3.26604	2.9186	NA	NA	I1
Hfm1	NM_177873	chr5	107269215	107354909	-	1.2692	1.74812	NA	NA	I1
Hfm1	NM_001252516	chr5	107330907	107354909	-	1.2692	1.73008	NA	NA	I1
Tmed11	NM_026109	chr5	109206253	109224382	-	1.67478	1.99181	NA	NA	I1
Vmn2r10	NM_009491	chr5	109424557	109435455	-	1.34887	2.32568	NA	NA	I1
Vmn2r14	NM_001104625	chr5	109644520	109653641	-	4.24777	2.76418	NA	NA	I1
Vmn2r15	NM_001104626	chr5	109715287	109726575	-	2.98394	2.63966	NA	NA	I1
Vmn2r16	NM_001104627	chr5	109759399	109793500	+	4.06593	2.89284	NA	NA	I1
Vmn2r17	NM_001104628	chr5	109849031	109882406	+	3.57952	2.76157	NA	NA	I1
1700095B10Rik	NR_040675	chr5	113222311	113230721	+	2.51214	1.69904	NA	9.24272	I1
4933438B17Rik	NR_040685	chr5	127511158	127568899	+	2.98266	2.75529	NA	NA	I1
4930572K03Rik	NR_045371	chr5	127650934	127664726	+	1.40917	2.86662	NA	NA	I1
Tmem132c	NM_175432	chr5	127722195	128046160	+	2.54374	1.83882	NA	NA	I1
Tmem132cos	NR_038127	chr5	127737229	127761993	-	2.83635	1.75964	NA	NA	I1
Tmem132d	NM_172885	chr5	128263860	128938937	-	0.366683	2.38687	NA	5.09224	I1
5930412G12Rik	NR_015517	chr5	129085004	129106562	-	1.83088	2.03445	NA	NA	I1
Fzd10	NM_175284	chr5	129106980	129109968	+	3.12261	2.5305	NA	NA	I1
Piwil1	NM_021311	chr5	129242120	129261349	+	0.704702	2.43198	NA	NA	I1
Rimbp2	NM_001081388	chr5	129263662	129459361	-	0.568126	1.82984	NA	NA	I1
Caln1	NM_181045	chr5	130845327	131316515	+	1.91001	2.60988	NA	NA	I1
A330070K13Rik	NM_198665	chr5	130854720	130860501	-	1.17896	2.29945	NA	NA	I1
Caln1	NM_021371	chr5	130924661	131316515	+	2.12261	2.68465	NA	NA	I1
Card11	NM_175362	chr5	141348952	141476550	-	3.58734	1.84415	NA	NA	I1
Sdk1	NM_177879	chr5	141717487	142689745	+	2.29882	2.40815	NA	NA	I1
Cyp3a57	NM_001100180	chr5	146106138	146151381	+	3.42636	3.18041	NA	NA	I1
Cyp3a16	NM_007820	chr5	146197177	146230592	-	2.84291	3.40496	NA	NA	I1
Cyp3a11	NM_007818	chr5	146666182	146691430	-	3.72441	2.95255	NA	NA	I1
Cyp3a25	NM_019792	chr5	146788769	146821193	-	1.1982	2.4157	NA	NA	I1
Cyp3a25	NR_030782	chr5	146788769	146821194	-	1.1982	2.41568	NA	NA	I1
Hepacam2	NM_178899	chr6	3407088	3444498	-	0.211398	1.25329	NA	NA	I1
Calcr	NM_001042725	chr6	3635719	3713623	-	0.306513	2.61871	NA	NA	I1
Calcr	NM_007588	chr6	3635719	3714713	-	0.720734	2.60472	NA	NA	I1
Tfpi2	NM_009364	chr6	3912594	3918354	-	3.22156	1.96024	NA	NA	I1
Gngt1	NM_010314	chr6	3944011	3947436	+	2.21712	2.50671	NA	NA	I1
Gm20619	NR_136906	chr6	6198658	6231136	+	3.77798	2.29801	NA	NA	I1
Gm20619	NR_136905	chr6	6198658	6327422	+	3.77798	1.8664	NA	NA	I1
Nxph1	NM_008751	chr6	8900018	9198578	+	0.0299274	2.27563	NA	NA	I1
Vwde	NM_001013757	chr6	13135609	13174965	-	4.61197	1.62637	NA	NA	I1
1700016P04Rik	NR_038149	chr6	13363336	13365996	+	2.39165	1.97756	NA	NA	I1
Ppp1r3a	NM_080464	chr6	14663821	14705274	-	3.34736	2.64952	NA	NA	I1
Foxp2	NM_053242	chr6	14851348	15391977	+	3.67554	2.4624	NA	NA	I1
Foxp2	NM_001286607	chr6	15135505	15391977	+	1.55703	2.32632	NA	NA	I1
Tfec	NM_031198	chr6	16783380	16848441	-	2.5802	2.57256	NA	NA	I1
4930524B17Rik	NR_126084	chr6	19197898	19228843	-	1.1511	2.17798	NA	NA	I1
Kcnd2	NM_019697	chr6	21166108	21679805	+	2.10948	2.30969	NA	NA	I1
Ptprz1	NM_001081306	chr6	22825501	23002916	+	1.34088	2.6261	NA	NA	I1
Aass	NM_013930	chr6	23022172	23082986	-	1.58312	2.32759	NA	NA	I1
Fezf1	NM_028462	chr6	23195046	23198264	-	3.15918	1.78566	NA	NA	I1
Cadps2	NM_001252105	chr6	23212773	23789421	-	-0.317301	2.30835	NA	5.09144	I1
Cadps2	NM_001252107	chr6	23359369	23789421	-	-0.317301	2.29266	NA	5.08607	I1
Cadps2	NM_001252109	chr6	23546253	23789421	-	-0.317301	2.21269	NA	5.07566	I1
Hyal6	NM_028920	chr6	24683244	24695452	+	0.346112	1.61636	NA	NA	I1
Hyal4	NM_029848	chr6	24698366	24716519	+	2.42788	2.59252	NA	NA	I1
Spam1	NM_001079875	chr6	24741187	24751048	+	2.96462	2.53771	NA	NA	I1
Hyal5	NM_028957	chr6	24807996	24841958	+	3.09622	2.58681	NA	NA	I1
Tmem229a	NM_177013	chr6	24901140	24906125	-	1.23458	3.24126	NA	NA	I1
Grm8	NM_001311072	chr6	27225120	28076426	-	2.33988	2.42828	NA	NA	I1
1700074P13Rik	NM_028550	chr6	40870458	40890556	-	3.08967	2.03179	NA	NA	I1
Try4	NM_011646	chr6	41252270	41255532	+	1.74222	1.42525	NA	NA	I1
Try5	NM_001003405	chr6	41261230	41264709	-	2.56313	2.80792	NA	NA	I1
Pip	NM_008843	chr6	41797547	41802061	+	3.6401	3.42145	NA	NA	I1
Sval2	NM_032542	chr6	41810337	41814321	+	1.92451	3.18269	NA	NA	I1
Sval1	NM_027832	chr6	41901626	41906097	+	4.1562	3.10775	NA	NA	I1
Sval3	NM_001003952	chr6	41918138	41923089	+	5.02026	2.43962	NA	NA	I1
Sva	NM_009299	chr6	41988392	41992850	+	3.25773	3.58338	NA	NA	I1
1700024N05Rik	NR_126472	chr6	43112452	43122315	-	3.48391	2.7051	NA	NA	I1
1700024N05Rik	NR_126471	chr6	43112452	43124857	-	1.61108	2.85782	NA	NA	I1
Cntnap2	NM_001004357	chr6	45010059	47251370	+	3.68659	2.40307	NA	NA	I1
Gimap7	NM_146167	chr6	48668619	48674635	+	2.45544	1.52432	NA	NA	I1
1600015I10Rik	NM_001081273	chr6	48879894	48883686	+	2.84924	2.99074	NA	NA	I1
Gm3279	NR_046071	chr6	55634564	55644568	+	1.14735	1.31745	NA	NA	I1
Ccdc129	NM_001081665	chr6	55787011	55928592	+	1.01683	2.5274	NA	NA	I1
Ppp1r17	NM_011153	chr6	55967508	55982682	+	2.49563	1.81829	NA	NA	I1
Pde1c	NM_001159953	chr6	56019797	56312386	-	1.98579	2.54657	NA	NA	I1
Pde1c	NM_011054	chr6	56029981	56312513	-	2.28042	2.54196	NA	NA	I1
Pde1c	NM_001159955	chr6	56029981	56319628	-	1.23695	2.53988	NA	NA	I1
Pde1c	NM_001025568	chr6	56050433	56312386	-	1.98579	2.53095	NA	NA	I1
Pde1c	NM_001159960	chr6	56050433	56312804	-	2.70466	2.52744	NA	NA	I1
Pde1c	NM_001159957	chr6	56050433	56319628	-	1.23695	2.52955	NA	NA	I1
A530053G22Rik	NR_015565	chr6	60229036	60353701	-	2.02908	2.4264	NA	NA	I1
Snca	NM_001042451	chr6	60681566	60778998	-	4.56142	2.61178	NA	NA	I1
Snca	NM_009221	chr6	60681566	60779849	-	2.22359	2.629	NA	NA	I1
Mmrn1	NM_001163507	chr6	60894310	60939372	+	4.89402	2.07747	NA	NA	I1
Grid2	NM_008167	chr6	63206850	64616273	+	1.06352	2.35229	NA	NA	I1
Vmn1r32	NM_134170	chr6	66502176	66509702	-	2.96462	1.86927	NA	NA	I1
1700065L07Rik	NR_108032	chr6	73386958	73421015	-	1.5812	2.14905	NA	NA	I1
Ctnna2	NM_009819	chr6	76831630	77929661	-	2.0655	2.37242	NA	NA	I1
6330415B21Rik	NR_045141	chr6	77330250	77332469	-	3.7491	4.78991	NA	NA	I1
Reg3b	NM_011036	chr6	78320878	78323460	+	3.88463	3.7761	NA	NA	I1
Reg3d	NM_001161741	chr6	78325867	78328859	-	3.76873	3.84851	NA	NA	I1
Reg3a	NM_011259	chr6	78330702	78333833	+	1.3492	2.85911	NA	NA	I1
Reg2	NM_009043	chr6	78355148	78358091	+	2.95858	2.30866	NA	NA	I1
Reg1	NM_009042	chr6	78375976	78378660	+	4.69736	1.23135	NA	NA	I1
Reg3g	NM_011260	chr6	78416261	78418868	-	4.27809	4.15029	NA	NA	I1
Gm20362	NR_040301	chr6	78982035	78985863	+	0.706206	2.513	NA	NA	I1
Lrrtm4	NM_001282102	chr6	79968870	79974926	+	0.789571	3.4494	NA	NA	I1
Lrrtm4	NM_178731	chr6	79969636	79974926	+	1.72001	3.53964	NA	NA	I1
Adamts9	NM_175314	chr6	92722692	92851435	-	4.51014	2.18194	NA	NA	I1
AY512915	NR_033559	chr6	95240567	95283987	-	3.00553	1.19647	NA	NA	I1
Gm765	NM_001128092	chr6	98188007	98292748	-	2.34438	2.55186	NA	NA	I1
Gm9871	NR_027989	chr6	101724242	101751976	+	3.31606	2.80265	NA	NA	I1
4930587E11Rik	NR_131018	chr6	102216093	102256798	+	2.90505	2.94134	NA	NA	I1
4930587E11Rik	NR_131017	chr6	102216093	102286670	+	2.90505	2.9126	NA	NA	I1
Chl1	NM_007697	chr6	103460869	103683029	+	3.37543	2.74354	NA	NA	I1
Cntn6	NM_017383	chr6	104443037	104813399	+	2.67516	2.91028	NA	NA	I1
Gm19757	NR_040297	chr6	105431259	105442662	-	2.16134	2.48554	NA	NA	I1
Gm15631	NR_132434	chr6	105622331	105627575	-	1.92629	2.50842	NA	NA	I1
Cntn4	NM_173004	chr6	105627738	106624264	+	2.39898	2.83258	NA	NA	I1
Cntn4	NM_001109749	chr6	105627738	106649299	+	2.39898	2.81849	NA	NA	I1
Cntn4	NM_001109751	chr6	106068758	106624264	+	3.11142	2.79364	NA	NA	I1
Il5ra	NM_008370	chr6	106660372	106699031	-	1.37213	1.92576	NA	NA	I1
Iqsec3	NM_001033354	chr6	121322945	121423696	-	0.437493	1.84892	NA	NA	I1
A2m	NM_175628	chr6	121586190	121629256	+	3.45037	2.83754	NA	NA	I1
Mug1	NM_008645	chr6	121788558	121839075	+	1.67478	2.26036	NA	NA	I1
Gm10319	NR_003624	chr6	122086645	122100976	+	1.53333	2.46962	NA	NA	I1
Clec4a4	NM_001005860	chr6	122940384	122974439	+	1.75406	1.91755	NA	NA	I1
Clec4a2	NM_001170332	chr6	123072707	123094017	+	3.98819	2.6189	NA	NA	I1
Clec4a2	NM_001170333	chr6	123073333	123094017	+	3.21878	2.67275	NA	NA	I1
Clec4b2	NM_001004159	chr6	123123040	123154689	+	4.84889	3.20918	NA	NA	I1
Clec4n	NM_001190320	chr6	123179860	123197042	+	4.44341	2.51148	NA	NA	I1
Vmn2r19	NM_001104632	chr6	123258350	123286555	+	2.76155	2.25626	NA	NA	I1
Vmn2r23	NM_001104638	chr6	123652838	123692257	+	3.32745	2.96256	NA	NA	I1
Vmn2r24	NM_001104639	chr6	123728988	123766298	+	4.83495	3.35698	NA	NA	I1
Vmn2r27	NM_001104642	chr6	124141613	124181802	-	2.50923	2.65197	NA	5.12136	I1
Gm10415	NR_045480	chr6	126236666	126278704	-	2.03435	2.30866	NA	NA	I1
Clec2h	NM_053165	chr6	128612402	128627392	+	4.30189	2.82088	NA	NA	I1
Klrb1	NM_001099918	chr6	128656525	128673064	-	3.91347	2.11389	NA	NA	I1
BC064078	NR_015455	chr6	128942978	128956665	+	2.77132	2.8201	NA	NA	I1
Clec2f	NM_001277202	chr6	128964129	128970545	+	4.16009	3.46612	NA	NA	I1
Klrb1f	NM_153094	chr6	128995918	129007489	+	3.79849	2.28002	NA	NA	I1
Klrb1-ps1	NR_073569	chr6	129066535	129079464	+	5.2093	2.29077	NA	NA	I1
Clec7a	NM_001309637	chr6	129411608	129422797	-	0.628569	1.52509	NA	NA	I1
Klrk1	NM_033078	chr6	129560340	129572701	-	2.63591	2.85158	NA	NA	I1
Klrk1	NM_001083322	chr6	129560340	129573882	-	2.07281	2.75963	NA	NA	I1
Klri1	NM_001012520	chr6	129647235	129667150	-	4.86774	3.35571	NA	NA	I1
Klri2	NM_177155	chr6	129679058	129690502	-	1.75358	2.27766	NA	NA	I1
Gm156	NM_001014997	chr6	129716664	129725867	-	3.66481	2.55176	NA	NA	I1
Klra17	NM_133203	chr6	129781171	129826690	-	2.86802	3.07018	NA	25.0029	I1
Klra5	NM_008463	chr6	129849008	129863242	-	3.10066	3.02653	NA	NA	I1
Klra7	NM_014194	chr6	130168622	130181705	-	2.92585	1.41042	NA	NA	I1
Klra1	NM_016659	chr6	130313935	130336892	-	1.93184	2.05496	NA	NA	I1
A630073D07Rik	NM_001142969	chr6	132575128	132577529	-	0.593223	3.35731	NA	NA	I1
Gm5886	NM_001177652	chr6	133714015	133717426	-	2.20238	3.47185	NA	NA	I1
Kap	NM_010594	chr6	133799872	133803685	-	4.57687	4.37628	NA	NA	I1
Grin2b	NM_008171	chr6	135679822	136123529	-	1.35682	2.62168	NA	NA	I1
Slc15a5	NM_177787	chr6	137932110	138028437	-	2.24483	1.91683	NA	NA	I1
Lmo3	NM_207222	chr6	138313001	138530489	-	2.36515	2.68619	NA	NA	I1
A830011K09Rik	NR_126072	chr6	138371625	138378113	+	1.39858	2.13257	NA	NA	I1
Gm30332	NR_126082	chr6	138392493	138410136	+	3.04904	2.2402	NA	NA	I1
B230110G15Rik	NR_131103	chr6	138529144	138547835	+	2.85765	2.535	NA	NA	I1
4922502N22Rik	NR_045149	chr6	139264117	139271097	-	2.1736	4.23749	NA	NA	I1
Rergl	NM_001128090	chr6	139441702	139450430	-	4.22603	2.79802	NA	NA	I1
Plcz1	NM_054066	chr6	139938242	139989938	-	2.23949	2.5347	NA	NA	I1
Gm10400	NR_033555	chr6	141289073	141292908	+	1.44401	4.08197	NA	NA	I1
Slco1c1	NM_001177772	chr6	141472906	141518698	+	3.40695	3.15454	NA	NA	I1
Slco1b2	NM_020495	chr6	141578038	141635156	+	3.14638	3.21701	NA	NA	I1
Slco1a4	NM_030687	chr6	141753960	141804692	-	3.54261	3.20157	NA	NA	I1
Slco1a1	NM_013797	chr6	141855801	141895483	-	3.18004	3.08747	NA	NA	I1
Gm6614	NM_001081318	chr6	141920716	141957266	-	4.91347	3.18308	NA	NA	I1
Slco1a6	NM_023718	chr6	142034288	142134670	-	1.89941	2.81862	NA	NA	I1
Slco1a5	NM_001267707	chr6	142182747	142227394	-	1.72744	2.60659	NA	NA	I1
Iapp	NM_010491	chr6	142246944	142252339	+	3.92518	1.76176	NA	NA	I1
5330439B14Rik	NR_037679	chr6	142563114	142574982	+	1.18224	2.05575	NA	NA	I1
Vmn1r65	NM_030738	chr7	5959351	5962612	-	3.00796	3.01351	NA	NA	I1
Olfr5	NM_146914	chr7	6432926	6439524	-	1.36007	2.78688	NA	NA	I1
Vmn2r52	NM_001105191	chr7	10744000	10761635	-	1.83088	2.35677	NA	NA	I1
Nlrp4b	NM_172481	chr7	11273141	11315507	+	1.70999	2.47709	NA	NA	I1
Vmn1r71	NM_145848	chr7	11332850	11334887	-	4.54958	3.331	NA	NA	I1
Gm4224	NR_046074	chr7	12806664	12811156	+	3.16808	2.05209	NA	NA	I1
2900092C05Rik	NM_028434	chr7	13097899	13141670	+	3.12985	1.41031	NA	36.8823	I1
Vmn2r53	NM_001104644	chr7	13166818	13191893	-	2.52012	2.34274	NA	NA	I1
Vmn2r56	NM_001104648	chr7	13279346	13318454	-	1.2807	2.16729	NA	NA	I1
Bsph1	NM_001033418	chr7	14036189	14058799	+	2.77429	3.1045	NA	NA	I1
Bsph2	NM_001080942	chr7	14140214	14156416	-	5.09399	2.52078	NA	NA	I1
Sult2a3	NM_001101586	chr7	14652903	14708342	-	3.11533	1.77747	NA	NA	I1
Sult2a6	NM_001081325	chr7	14807751	14840219	-	3.60297	2.3764	NA	NA	I1
Sult2a8	NM_001199306	chr7	14996034	15023900	-	3.21681	2.23056	NA	NA	I1
Sult2a8	NM_175250	chr7	14996034	15031936	-	3.66481	2.24109	NA	NA	I1
Sult2a7	NM_001184981	chr7	15050507	15078275	-	2.99872	2.19026	NA	NA	I1
Nlrp5-ps	NR_045120	chr7	15116002	15207827	-	0	1.96822	NA	NA	I1
Crxos	NM_001205274	chr7	16481472	16485648	+	2.94963	1.72412	NA	NA	I1
Psg-ps1	NR_002857	chr7	18257661	18267409	+	1.66415	2.0075	NA	NA	I1
Ceacam5	NM_028480	chr7	18298600	18346470	+	2.46159	2.37407	NA	NA	I1
Ceacam14	NM_025957	chr7	18398030	18400976	+	2.77798	1.34513	NA	NA	I1
Ceacam11	NM_023289	chr7	18557515	18563905	+	2.70279	3.09802	NA	NA	I1
Ceacam13	NM_028171	chr7	18595237	18598837	+	4.31797	2.95566	NA	NA	I1
Ceacam13	NM_027210	chr7	18595237	18604569	+	4.31797	2.77692	NA	NA	I1
Ceacam12	NM_001162524	chr7	18651277	18655776	+	2.6708	2.04922	NA	NA	I1
Ceacam12	NM_026087	chr7	18651277	18657162	+	2.6708	2.14612	NA	NA	I1
Ceacam12	NM_001162523	chr7	18651277	18663335	+	2.6708	1.91559	NA	NA	I1
Igfl3	NM_001003393	chr7	18761842	18767211	+	2.94406	1.4519	NA	NA	I1
Psg25	NM_054060	chr7	19105050	19117576	-	2.18821	2.55312	NA	NA	I1
Psg27	NM_001037168	chr7	19141862	19152654	-	0.121244	1.83165	NA	NA	I1
Psg20	NM_054058	chr7	19259714	19271341	-	3.04655	2.01371	NA	NA	I1
Nlrp9b	NM_194058	chr7	20593371	20648287	+	2.36663	1.89781	NA	NA	I1
Nlrp5	NM_001039143	chr7	24170907	24226942	+	1.78258	1.77156	NA	5.12136	I1
Nlrp5	NM_001305857	chr7	24189120	24226942	+	1.41869	1.629	NA	NA	I1
Nlrp9c	NM_001042612	chr7	27149905	27179262	-	2.96462	2.35606	NA	NA	I1
Nlrp4a	NM_172896	chr7	27220131	27260477	+	1.08923	2.53174	NA	NA	I1
Nlrp9a	NM_001048219	chr7	27320041	27359165	+	2.01247	2.60248	NA	NA	I1
Cyp2b23	NM_001081148	chr7	27450245	27471449	-	4.79813	2.69783	NA	21.6068	I1
Cyp2b19	NM_007814	chr7	27542160	27557649	+	3.039	2.08735	NA	NA	I1
Scgb2b2	NM_207262	chr7	32087787	32089996	+	2.15566	1.55749	NA	NA	I1
Scgb2b3	NM_001270541	chr7	32144056	32147091	-	1.70999	3.76533	NA	NA	I1
Scgb2b23-ps	NR_045685	chr7	34410163	34438300	-	2.63456	1.9943	NA	NA	I1
Scgb2b24	NM_177446	chr7	34522211	34524314	-	3.61875	4.58959	NA	NA	I1
Scgb2b27	NM_001100464	chr7	34796937	34798961	-	2.2692	2.91268	NA	NA	I1
Gm21276	NR_073038	chr7	46511993	46519904	-	3.43141	2.16629	NA	NA	I1
A230077H06Rik	NR_040329	chr7	48104522	48153694	-	1.67478	2.17622	NA	5.12136	I1
Vstm2b	NM_021387	chr7	48154647	48185338	+	1.23308	1.42747	NA	NA	I1
4930433I11Rik	NM_207248	chr7	48242978	48250203	+	0.567846	1.27765	NA	NA	I1
Vmn2r57	NM_177764	chr7	48655101	48704011	-	3.25177	1.6647	NA	NA	I1
Vmn2r59	NM_001105056	chr7	49267161	49314351	-	1.05573	2.11855	NA	NA	I1
Vmn2r60	NM_001105057	chr7	49371840	49451146	+	2.66481	2.22882	NA	NA	I1
Vmn2r61	NM_001105058	chr7	49515422	49556125	+	3.04655	2.2338	NA	NA	I1
Mrgpra9	NM_001288801	chr7	54490288	54508218	-	3.17398	2.3337	NA	NA	I1
Mrgprb1	NM_205810	chr7	55699482	55711712	-	3.03937	2.87448	NA	NA	I1
Mrgprx2	NM_001034868	chr7	55733988	55754640	-	4.12042	2.89797	NA	NA	I1
Mrgprb2	NM_175531	chr7	55806335	55813456	-	4.57687	3.06178	NA	NA	I1
Luzp2	NM_178705	chr7	62090614	62524258	+	1.69833	2.41389	NA	NA	I1
Gabrg3	NM_008074	chr7	63979611	64642241	-	1.85348	2.47212	NA	NA	I1
Gm9962	NR_033504	chr7	64642641	64665311	+	2.19155	2.87926	NA	NA	I1
Gabra5	NM_176942	chr7	64663038	64765379	-	3.66481	2.92173	NA	NA	I1
Gabrb3	NM_001038701	chr7	64845887	65084171	+	1.67478	2.11218	NA	NA	I1
Gabrb3	NM_008071	chr7	64846542	65084171	+	1.99034	2.11197	NA	NA	I1
Ipw	NR_015351	chr7	66874527	66934248	-	0.39589	2.3264	NA	NA	I1
Chrna7	NM_007390	chr7	70243577	70357412	-	2.05367	2.75942	NA	NA	I1
4930441H08Rik	NR_130995	chr7	79054580	79084077	+	2.29301	2.13277	NA	NA	I1
Gm10619	NR_077222	chr7	80953107	80961389	-	2.73934	1.47174	NA	NA	I1
Gm21269	NR_102375	chr7	80970809	80981435	+	2.88463	1.83808	NA	NA	I1
4930533N22Rik	NR_131122	chr7	82175096	82220052	+	3.02888	2.30467	NA	NA	I1
Agbl1	NM_001199224	chr7	83374772	84269584	+	1.99784	2.22405	NA	NA	I1
Vmn2r65	NM_001105180	chr7	92088678	92112519	-	3.66181	2.97984	NA	NA	I1
Vmn2r66	NM_001033878	chr7	92143154	92160530	-	3.80177	2.59269	NA	NA	I1
Vmn2r67	NM_001102579	chr7	92284749	92304412	-	3.15281	2.72265	NA	NA	I1
Vmn2r68	NM_001105181	chr7	92370027	92386214	-	2.25974	1.74182	NA	NA	I1
Vmn2r73	NM_001105186	chr7	93006056	93024448	-	0	2.38499	NA	NA	I1
Vmn2r75	NM_001102578	chr7	93296551	93320234	-	2.2692	2.14798	NA	NA	I1
Vmn2r76	NM_001102580	chr7	93373715	93394711	-	4.62536	2.25621	NA	NA	I1
Olfr301	NM_212436	chr7	93552358	93561809	+	3.86305	3.07321	NA	NA	I1
Olfr292	NM_146620	chr7	93836850	93843894	+	1.55458	2.00057	NA	NA	I1
Folh1	NM_001159706	chr7	93867485	93924374	-	4.60679	2.78513	NA	NA	I1
Vmn2r77	NM_001105188	chr7	93943650	93960542	+	2.37965	2.87366	NA	NA	I1
Tyr	NM_001317397	chr7	94573280	94642022	-	5.43666	2.85185	NA	NA	I1
Grm5	NM_001081414	chr7	94732677	95283573	+	3.50903	2.78705	NA	NA	I1
Gm15412	NR_046043	chr7	103487992	103490474	-	2.81153	2.71729	NA	NA	I1
Olfr558	NM_147093	chr7	109850836	109860568	+	3.51125	2.81091	NA	NA	I1
Olfr78	NM_001168503	chr7	109889234	109907985	-	3.20807	3.12216	NA	NA	I1
Olfr613	NM_147100	chr7	110698881	110704018	+	2.05573	2.25633	NA	NA	I1
Olfr630	NM_147098	chr7	110902663	110905864	-	1.89658	3.12231	NA	NA	I1
Olfr69	NM_013621	chr7	110915790	110920108	-	3.20642	2.33044	NA	NA	I1
Olfr67	NM_013619	chr7	110935725	110940344	-	2.09622	2.12239	NA	NA	I1
Ubqln3	NM_198623	chr7	111289136	111291786	-	3.48391	3.10663	NA	NA	I1
Ubqlnl	NM_198624	chr7	111296772	111299070	-	1.95858	4.65397	NA	NA	I1
Olfm5	NM_172905	chr7	111301526	111313330	-	3.10191	3.00999	NA	7.86893	I1
Trim30a	NM_009099	chr7	111557539	111613707	-	3.07985	2.44118	NA	NA	I1
Gm4759	NR_003967	chr7	113565063	113584587	-	3.37153	2.74055	NA	NA	I1
Olfr695	NM_146598	chr7	113857245	113859859	-	4.22359	2.6825	NA	NA	I1
Olfr701	NM_028910	chr7	113957657	113964223	+	5.46702	3.86327	NA	NA	I1
Olfr702	NM_146597	chr7	113967002	113970257	-	3.91467	5.14504	NA	NA	I1
Olfr710	NM_146601	chr7	114087580	114091826	-	3.56356	3.33344	NA	NA	I1
Olfr711	NM_147035	chr7	114114881	114118965	-	4.58797	3.24532	NA	NA	I1
Nlrp14	NM_001002894	chr7	114310503	114341617	+	3.82159	2.19845	NA	NA	I1
Syt9	NM_021889	chr7	114514303	114692169	+	1.06829	1.74043	NA	5.07013	I1
Olfml1	NM_172907	chr7	114710946	114734879	+	4.4267	2.5412	NA	NA	I1
Ppfibp2	NM_001163557	chr7	114750357	114892097	+	0.999851	1.90146	NA	NA	I1
Cyb5r2	NM_001205227	chr7	114891968	114901546	-	4.08059	2.49679	NA	NA	I1
Ovch2	NM_172908	chr7	114925057	114944693	-	1.94712	2.38676	NA	NA	I1
Ric3	NM_001038624	chr7	116177832	116226838	-	1.57638	2.14271	NA	NA	I1
Ric3	NM_001311161	chr7	116177832	116226845	-	1.57638	2.14267	NA	NA	I1
Ric3	NM_178780	chr7	116190246	116226838	-	1.57638	2.19691	NA	NA	I1
A730082K24Rik	NR_040317	chr7	122092163	122127481	+	1.82517	3.07323	NA	NA	I1
A730082K24Rik	NR_040319	chr7	122094787	122127481	+	2.2833	3.16665	NA	NA	I1
Xylt1	NM_175645	chr7	124524492	124811144	+	2.14852	2.42568	NA	5.11754	I1
Gpr139	NM_001024138	chr7	126287836	126327888	-	0.719622	2.49746	NA	NA	I1
Gp2	NM_025989	chr7	126586057	126602786	-	1.92851	2.59617	NA	NA	I1
Umod	NM_001278605	chr7	126606221	126622776	-	3.0404	3.7318	NA	NA	I1
Pdilt	NM_027943	chr7	126630100	126666996	-	-0.0621888	1.71042	NA	NA	I1
Acsm5	NM_178758	chr7	126669778	126686874	+	2.23336	2.68022	NA	NA	I1
Acsm2	NM_001177977	chr7	126697853	126744208	+	2.7074	2.87039	NA	NA	I1
Acsm2	NM_001177978	chr7	126705221	126744208	+	3.199	2.81972	NA	NA	I1
Acsm1	NM_054094	chr7	126761341	126806029	+	4.08833	3.00847	NA	NA	I1
Acsm4	NM_178414	chr7	126833539	126858080	+	1.03996	2.71329	NA	NA	I1
Zp2	NM_011775	chr7	127275874	127288804	-	3.78946	2.38056	NA	NA	I1
Abca15	NM_177213	chr7	127472197	127551201	+	2.24555	2.9925	NA	NA	I1
Hs3st2	NM_001081327	chr7	128535809	128645282	+	3.11533	2.95875	NA	NA	I1
Cacng3	NM_019430	chr7	129815257	129912907	+	3.13706	2.5781	NA	NA	I1
Hs3st4	NM_001252072	chr7	131126694	131542503	+	-0.103012	2.96898	NA	NA	I1
3100003L05Rik	NR_045907	chr7	131769183	131852449	-	2.83482	1.92065	NA	NA	I1
Plpp4	NM_001080963	chr7	136400607	136534821	+	2.66361	2.96524	NA	NA	I1
C030029H02Rik	NR_102277	chr7	143460006	143510194	+	1.63339	2.22865	NA	NA	I1
C230079O03Rik	NR_040459	chr7	143523898	143541098	-	3.73148	1.40948	NA	NA	I1
Gm6249	NR_046021	chr7	143859637	143902287	-	1.98394	3.26881	NA	NA	I1
Tcerg1l	NM_183289	chr7	145400654	145589413	-	3.17398	2.71437	NA	NA	I1
4930543N07Rik	NR_131022	chr7	145745924	145758677	+	4.99318	2.87882	NA	NA	I1
Olfr53	NM_146960	chr7	147832350	147838818	+	0.221667	2.26818	NA	NA	I1
Cd209a	NM_133238	chr8	3743394	3748984	-	4.0034	3.92209	NA	NA	I1
Cd209e	NM_130905	chr8	3847972	3854286	-	4.24577	4.76761	NA	NA	I1
Cd209d	NM_130904	chr8	3871823	3878499	-	1.78946	3.3658	NA	NA	I1
Cd209b	NM_001037800	chr8	3917654	3926841	-	2.55559	3.42124	NA	NA	I1
Cd209c	NM_130903	chr8	3940221	3946863	-	1.6827	3.56727	NA	NA	I1
Slc10a2	NM_011388	chr8	5083218	5105287	-	4.00301	2.97882	NA	NA	I1
4933430N04Rik	NR_045854	chr8	9125411	9132288	-	1.03937	1.79353	NA	NA	I1
Csmd1	NM_053171	chr8	15892544	17535385	-	1.41869	2.42995	NA	NA	I1
Defb40	NM_183039	chr8	18974939	18978116	-	2.19792	2.45412	NA	NA	I1
Defb37	NM_181683	chr8	18986232	18991055	-	5.55766	3.55632	NA	NA	I1
Defb38	NM_183036	chr8	19023463	19026529	-	5.25773	3.18075	NA	NA	I1
Defb39	NM_183038	chr8	19052825	19064810	-	4.32934	2.26006	NA	NA	I1
Defb12	NM_152802	chr8	19111930	19114833	-	2.41299	4.2869	NA	NA	I1
Defb34	NM_183035	chr8	19123751	19126540	+	4.23371	1.66298	NA	NA	I1
Spag11b	NM_001034905	chr8	19140758	19143010	+	4.42788	2.85976	NA	NA	I1
Defb4	NM_019728	chr8	19198703	19201547	+	3.16883	4.668	NA	NA	I1
Defa-ps12	NR_002878	chr8	19210461	19212760	+	2.55223	3.3856	NA	NA	I1
Defb6	NM_054074	chr8	19225477	19228209	+	3.54344	3.20591	NA	NA	I1
Defb46	NM_001025351	chr8	19239915	19242143	+	1.63069	3.11327	NA	NA	I1
Defb5	NM_030734	chr8	19247591	19250828	+	2.9247	2.23193	NA	NA	I1
Defa-ps13	NR_002881	chr8	19300676	19304794	+	3.00796	1.74344	NA	NA	I1
Defb7	NM_139220	chr8	19495096	19497775	+	2.19155	2.18465	NA	NA	I1
Defb1	NM_007843	chr8	22887026	22905657	+	2.99169	2.41746	NA	NA	I1
Defb50	NM_199067	chr8	22934010	22941768	+	2.45874	3.10262	NA	NA	I1
Defb2	NM_010030	chr8	22950397	22953953	+	1.7241	2.99701	NA	NA	I1
Defb10	NM_139225	chr8	22969372	22972482	+	4.58797	2.66692	NA	NA	I1
Defb9	NM_139219	chr8	22992184	22995906	-	2.92685	3.9835	NA	NA	I1
Defb15	NM_139222	chr8	23040284	23043182	-	3.71481	2.28725	NA	NA	I1
Fam90a1a	NM_001081662	chr8	23069185	23074775	+	2.74741	2.17231	NA	NA	I1
Ccdc70	NM_026459	chr8	23081067	23084513	+	2.4876	3.2169	NA	NA	I1
Chrnb3	NM_027454	chr8	28479182	28510202	+	3.19011	2.07114	NA	NA	I1
Chrna6	NM_021369	chr8	28513683	28524416	-	1.59223	2.88885	NA	NA	I1
Poteg	NM_026256	chr8	28558141	28574584	+	2.13346	1.95938	NA	NA	I1
Poteg	NM_027618	chr8	28558141	28605644	+	2.13346	2.07534	NA	NA	I1
Unc5d	NM_153135	chr8	29757188	30330108	-	1.6827	1.7702	NA	NA	I1
4933433F19Rik	NR_045856	chr8	31678866	31686045	+	3.44889	3.2814	NA	NA	I1
Gm6213	NR_044988	chr8	40383333	40453622	+	1.09774	1.93093	NA	NA	I1
Triml1	NM_177742	chr8	44215160	44226840	-	2.4267	2.36783	NA	NA	I1
Triml2	NM_001160412	chr8	44268475	44279238	+	3.30343	2.56431	NA	NA	I1
Adam26a	NM_010085	chr8	44653629	44662061	-	2.09622	1.77628	NA	NA	I1
Gm5346	NM_001025240	chr8	44710328	44712539	-	2.43844	3.28258	NA	NA	I1
Gm5347	NM_001079931	chr8	44759011	44784845	-	3.38773	1.98884	NA	NA	I1
Gm2516	NR_046067	chr8	51453465	51501443	+	1.34688	2.80538	NA	NA	I1
Gpm6a	NM_001253754	chr8	55864786	56146231	+	2.25393	2.73035	NA	NA	I1
Gpm6a	NM_001253756	chr8	56040080	56146231	+	2.99605	3.05162	NA	NA	I1
Adam29	NM_175939	chr8	58349708	58385761	-	3.24911	2.37381	NA	NA	I1
Glra3	NM_080438	chr8	58419621	58604149	+	4.199	1.2766	NA	NA	I1
4930470O06Rik	NR_126087	chr8	62304445	62323518	+	4.49843	1.95952	NA	NA	I1
Anxa10	NM_001136089	chr8	64535838	64601990	-	3.98554	2.20159	NA	NA	I1
Spock3	NM_001252620	chr8	65430028	65835893	+	3.92685	2.65288	NA	NA	I1
Spock3	NM_023689	chr8	65430141	65835893	+	4.01402	2.65271	NA	NA	I1
Sgol2b	NM_001195687	chr8	66403490	66430967	-	3.89658	2.23094	NA	NA	I1
BC030870	NR_033217	chr8	67609512	67653436	-	2.79995	1.48108	NA	NA	I1
42430	NM_001166375	chr8	68910199	68995536	+	0.540064	1.9277	NA	NA	I1
Tktl2	NM_001271574	chr8	69035638	69043098	+	3.45698	2.60035	NA	NA	I1
Nat3	NM_008674	chr8	70047752	70072526	+	1.84291	2.35859	NA	NA	I1
1700007B14Rik	NM_001164235	chr8	77972592	78508406	+	4.93348	2.8251	NA	NA	I1
Tox3	NM_172913	chr8	92771010	92872151	-	0.631086	2.63308	NA	NA	I1
Ces1b	NM_001081372	chr8	95580625	95603916	-	2.44088	2.6597	NA	NA	I1
Ces1c	NM_007954	chr8	95622914	95655182	-	3.95942	2.30441	NA	NA	I1
Ces1d	NM_053200	chr8	95689970	95721703	-	4.8517	3.08161	NA	NA	I1
Ces1e	NM_133660	chr8	95725116	95753518	-	2.63591	3.46889	NA	NA	I1
Ces1f	NM_144930	chr8	95780134	95803635	-	2.61734	2.19988	NA	NA	I1
Ces1g	NM_021456	chr8	95826267	95861108	-	2.61197	2.68222	NA	NA	I1
Ces5a	NM_001003951	chr8	96038094	96059607	-	2.73934	2.34547	NA	NA	I1
Gm15679	NR_110579	chr8	101535786	101556641	+	2.61404	3.24292	NA	NA	I1
Cdh8	NM_001285913	chr8	101548370	101940371	-	3.80177	2.90814	NA	NA	I1
Cdh8	NM_001039154	chr8	101552668	101940371	-	3.80177	2.90617	NA	NA	I1
A330008L17Rik	NR_132435	chr8	101940573	102257338	+	3.86566	2.89701	NA	NA	I1
Ces2e	NM_001163756	chr8	107450159	107458572	+	1.89433	1.11163	NA	NA	I1
Nudt7	NM_001290182	chr8	116657473	116672288	+	1.73416	3.20233	NA	NA	I1
Nudt7	NM_001290180	chr8	116657473	116676212	+	1.73416	3.13037	NA	NA	I1
Vat1l	NM_173016	chr8	116729539	116897970	+	4.17188	2.66678	NA	NA	I1
4933408N05Rik	NR_045831	chr8	116865060	116875378	-	1.08584	3.35869	NA	NA	I1
Clec3a	NM_001007223	chr8	116941933	116952033	+	1.66181	1.87882	NA	NA	I1
4930563M20Rik	NR_046193	chr8	119305611	119325312	-	2.88919	1.75246	NA	NA	I1
Mmp12	NM_001320077	chr9	7344396	7360461	+	2.84599	3.01739	NA	NA	I1
Mmp12	NM_001320076	chr9	7347373	7360461	+	3.63088	3.06374	NA	NA	I1
Mmp1b	NM_032007	chr9	7367669	7388026	-	3.36908	2.29211	NA	NA	I1
Mmp1a	NM_032006	chr9	7464140	7476869	+	2.64875	2.42808	NA	NA	I1
Mmp8	NM_008611	chr9	7558428	7568486	+	1.41624	2.04771	NA	NA	I1
Mmp27	NM_001310717	chr9	7571395	7581885	+	1.61404	1.88368	NA	NA	I1
Mmp20	NM_013903	chr9	7628230	7674968	+	3.56676	2.39285	NA	NA	I1
AV064505	NR_126562	chr9	7669428	7695631	-	1.46689	2.03074	NA	NA	I1
Mmp7	NM_010810	chr9	7692089	7699585	+	1.80389	2.52886	NA	NA	I1
Mmp7	NM_001319986	chr9	7692340	7699585	+	2.10418	2.4828	NA	NA	I1
Trpc6	NM_001282087	chr9	8544141	8628582	+	3.8198	3.04295	NA	NA	I1
Trpc6	NM_001282086	chr9	8544141	8680741	+	3.8198	2.87866	NA	NA	I1
4930568E12Rik	NR_040755	chr9	13091266	13105855	-	3.42611	3.06215	NA	NA	I1
Mtnr1b	NM_145712	chr9	15667057	15679000	-	1.99077	1.83601	NA	NA	I1
Ubtfl1	NM_001033793	chr9	18208861	18215946	+	3.19693	2.05339	NA	NA	I1
Mbd3l2	NM_144934	chr9	18235058	18250760	+	3.71962	2.8984	NA	NA	I1
Olfr860	NM_146528	chr9	19650066	19654191	-	4.52835	3.11714	NA	NA	I1
Olfr77	NM_146339	chr9	19721672	19726954	+	2.12696	3.52606	NA	NA	I1
Olfr868	NM_146559	chr9	19903069	19906134	+	3.86566	2.08231	NA	NA	I1
Olfr869	NM_146557	chr9	19933563	19942533	+	4.53	3.13238	NA	NA	I1
Olfr872	NM_146560	chr9	20041605	20065357	+	2.10163	2.7485	NA	42.5169	I1
Olfr39	NM_146825	chr9	20086794	20091092	+	3.74514	1.99033	NA	NA	I1
Olfr18	NM_146563	chr9	20118335	20140538	-	3.02701	1.88762	NA	40.3998	I1
Glb1l3	NM_001113323	chr9	26625537	26668408	-	3.53473	2.64943	NA	NA	I1
Ntm	NM_172290	chr9	28803548	29770714	-	1.15753	2.47126	NA	NA	I1
Pate3	NM_001167592	chr9	35452697	35455787	-	2.18446	1.7186	NA	NA	I1
D730048I06Rik	NM_026593	chr9	35595634	35597697	-	3.38218	3.06481	NA	NA	I1
Gm5916	NM_001167587	chr9	35927518	35936364	-	3.30906	1.23919	NA	NA	I1
Gm7257	NM_001167586	chr9	36239468	36242523	+	2.66121	3.28956	NA	NA	I1
Gm5615	NM_001033783	chr9	36339987	36349548	-	2.04348	2.81024	NA	NA	I1
A630095E13Rik	NM_001033325	chr9	36443338	36446187	-	4.22156	4.0229	NA	NA	I1
Acrv1	NM_007391	chr9	36500804	36506422	+	3.10191	3.1176	NA	NA	I1
Olfr147	NM_146869	chr9	38209295	38211414	+	3.77798	3.62673	NA	NA	I1
Olfr913	NM_001011523	chr9	38400387	38402746	+	1.53333	2.204	NA	NA	I1
Olfr921	NM_146782	chr9	38580672	38583939	+	2.70999	2.49262	NA	NA	I1
Olfr27	NM_146829	chr9	38935751	38952655	+	2.47984	3.29717	NA	NA	I1
Olfr943	NM_146326	chr9	38973894	38992709	+	3.92685	2.76989	NA	NA	I1
Olfr947-ps1	NR_033620	chr9	39095510	39107066	-	2.8314	2.91407	NA	NA	I1
Olfr44	NM_146830	chr9	39291788	39301573	-	4.71481	2.34455	NA	NA	I1
AW551984	NM_001199556	chr9	39394980	39411237	-	2.01683	2.82812	NA	NA	I1
AW551984	NM_178737	chr9	39394980	39411709	-	2.13346	2.76225	NA	NA	I1
Olfr976	NM_146367	chr9	39761841	39764654	-	5.28135	2.76559	NA	NA	I1
Tmem225	NM_029379	chr9	39955706	39958463	+	0.598806	1.57036	NA	NA	I1
2900052N01Rik	NR_015605	chr9	46721685	46735449	+	3.61404	2.39077	NA	NA	I1
Gm4791	NM_001243258	chr9	46806823	46811943	+	3.22359	3.51897	NA	NA	I1
4930502A04Rik	NR_040737	chr9	68318708	68368007	-	2.66224	1.54643	NA	NA	I1
Gfral	NM_205844	chr9	76011908	76061464	-	1.43673	1.57771	NA	NA	I1
Tinag	NM_012033	chr9	76799504	76893588	-	3.25858	2.02146	NA	NA	I1
Impg1	NM_022016	chr9	80161136	80359045	-	5.15918	1.83959	NA	NA	I1
Mei4	NM_175213	chr9	81757350	81921098	+	3.06299	1.95526	NA	9.09886	I1
Ankrd34c	NM_207260	chr9	89623086	89633313	-	2.74514	3.73437	NA	NA	I1
1700034K08Rik	NR_040756	chr9	92874753	92900571	-	0.720734	3.16576	NA	NA	I1
Trim42	NM_030219	chr9	97249980	97270377	-	6.49759	2.85069	NA	NA	I1
Clstn2	NM_022319	chr9	97344813	97933586	-	1.30651	2.33281	NA	NA	I1
4921534H16Rik	NR_110443	chr9	97903838	97912594	+	2.26799	3.93736	NA	NA	I1
4930519F24Rik	NR_040763	chr9	99922718	99935089	+	3.42528	3.1591	NA	NA	I1
Cpne4	NM_028719	chr9	104472117	104936874	+	2.73492	3.07309	NA	NA	I1
Fbxw15	NM_199036	chr9	109455115	109470776	-	1.59881	2.93032	NA	NA	I1
Fbxw26	NM_198674	chr9	109620079	109648603	-	2.74741	2.62726	NA	NA	I1
2900079G21Rik	NR_033433	chr9	112159077	112251429	+	1.59154	1.27836	NA	NA	I1
Oprm1	NM_001302795	chr10	3308331	3587948	-	3.6065	1.17144	NA	NA	I1
Ipcef1	NM_001033391	chr10	3323355	3434998	+	1.36466	1.03075	NA	NA	I1
Oprm1	NM_001302794	chr10	3495968	3587948	-	3.6065	1.64892	NA	NA	I1
Oprm1	NM_001304937	chr10	3515901	3557971	-	3.14638	2.18809	NA	NA	I1
Vip	NM_001313969	chr10	4698924	4707323	-	4.70805	3.37858	NA	NA	I1
Gm6150	NR_038036	chr10	9404519	9411707	+	2.49892	1.88233	NA	NA	I1
Gm5177	NR_033630	chr10	10325742	10336111	+	4.12042	2.49463	NA	NA	I1
Grm1	NM_001114333	chr10	10405856	10802129	-	4.53	1.70955	NA	NA	I1
4930567K20Rik	NR_046010	chr10	10470843	10477929	+	2.04715	2.82504	NA	NA	I1
Phactr2	NM_001195066	chr10	12927522	13108776	-	3.09354	1.49203	NA	NA	I1
Il22ra2	NM_178258	chr10	19341833	19354487	+	1.97523	1.98907	NA	NA	I1
2310057J18Rik	NM_026336	chr10	28692093	28706112	-	2.9505	2.34507	NA	NA	I1
Clvs2	NM_175448	chr10	33232139	33344406	-	3.7681	2.82697	NA	NA	I1
Sult3a2	NM_001101452	chr10	33486229	33501921	-	2.10948	2.16726	NA	NA	I1
Sult3a1	NM_020565	chr10	33577527	33599281	+	3.38958	2.61059	NA	NA	I1
C130030K03Rik	NR_046212	chr10	48813486	48815649	-	0.797869	2.40782	NA	NA	I1
Sim1	NM_011376	chr10	50615456	50708958	+	0.884632	2.47862	NA	20.6372	I1
Lilr4b	NM_001291892	chr10	51200417	51206135	+	2.66181	2.68526	NA	NA	I1
Lilrb4a	NM_001291894	chr10	51210703	51216417	+	2.2692	2.25172	NA	NA	I1
Fam162b	NM_029894	chr10	51305255	51310266	-	1.21836	2.31164	NA	NA	I1
Gprc6a	NM_153071	chr10	51334628	51351264	-	3.76594	2.76326	NA	NA	I1
Rfx6	NM_001159389	chr10	51397565	51450235	+	2.07676	2.95078	NA	NA	I1
Rfx6	NM_177306	chr10	51405323	51450235	+	4.38273	2.94093	NA	NA	I1
Slc35f1	NM_178675	chr10	52410306	52831428	+	3.22765	2.90987	NA	NA	I1
Fam184a	NM_001081428	chr10	53352951	53470715	-	0.792342	1.80275	NA	5.03335	I1
Pkib	NM_001039051	chr10	57351786	57460918	+	2.16808	2.89089	NA	NA	I1
Pkib	NM_001039052	chr10	57365674	57460918	+	3.48566	2.89947	NA	NA	I1
Pkib	NM_001039050	chr10	57370786	57460918	+	4.2045	2.88848	NA	NA	I1
BB019430	NR_033565	chr10	58159492	58167025	+	2.20038	1.96493	NA	NA	I1
Ctnna3	NM_001164376	chr10	62920258	64466415	+	-0.917349	1.64513	NA	NA	I1
Ctnna3	NM_001164519	chr10	63283802	64466415	+	2.70488	1.92988	NA	NA	I1
1700023F02Rik	NR_038039	chr10	65583356	65586812	-	1.75069	3.28767	NA	NA	I1
4930407I19Rik	NR_131070	chr10	65608043	65642262	+	1.0121	2.57695	NA	NA	I1
A330049N07Rik	NR_040646	chr10	72436050	72549453	-	-0.348584	1.25251	NA	NA	I1
Pcdh15	NM_001142747	chr10	73284614	73970345	+	0.519344	2.51933	NA	NA	I1
Pcdh15	NM_001142735	chr10	73284614	74097510	+	0.519344	2.22806	NA	NA	I1
Pcdh15	NM_001142742	chr10	73284614	74107472	+	0.519344	2.22131	NA	NA	I1
Pcdh15	NM_001142746	chr10	73284614	74112477	+	0.519344	2.22245	NA	NA	I1
Olfr1355	NM_207571	chr10	78338293	78342851	+	3.40655	1.54718	NA	NA	I1
Olfr1352	NM_147071	chr10	78443794	78447466	+	2.38975	3.65701	NA	NA	I1
Vmn2r80	NM_001103368	chr10	78611560	78657678	+	3.06116	2.53259	NA	NA	I1
Vmn2r81	NM_175936	chr10	78710521	78757280	+	3.82159	2.72754	NA	NA	I1
Vmn2r83	NM_001104537	chr10	78931702	78954899	+	2.99032	2.37804	NA	NA	I1
Gm1553	NM_001255990	chr10	81949277	81955363	-	2.88737	3.20292	NA	NA	I1
1700113H08Rik	NM_029685	chr10	86520790	86693344	+	0.628204	2.78929	NA	NA	I1
Pah	NM_008777	chr10	86984539	87046882	+	3.33902	2.21341	NA	NA	I1
Spic	NM_011461	chr10	88138014	88145768	-	1.7426	1.23841	NA	NA	I1
Gm20757	NR_046027	chr10	91634045	91838118	-	2.76873	2.02096	NA	NA	I1
1700017N19Rik	NM_001081246	chr10	100055019	100081025	+	0.813037	1.88479	NA	NA	I1
Mgat4c	NM_001205098	chr10	101144120	101854102	+	3.98234	2.79018	NA	NA	I1
Mgat4c	NM_001162368	chr10	101621491	101854102	+	1.97396	2.92457	NA	NA	I1
Mgat4c	NM_001162369	chr10	101621712	101854102	+	2.03493	2.92444	NA	NA	I1
Mgat4c	NM_026243	chr10	101837070	101854102	+	4.37397	2.60582	NA	NA	I1
Nts	NM_024435	chr10	101944389	101953052	-	3.03917	1.95116	NA	NA	I1
Rassf9	NM_146240	chr10	101974855	102009194	+	1.9138	2.5993	NA	NA	I1
Alx1	NM_172553	chr10	102470480	102491411	-	2.27156	2.46992	NA	NA	I1
Lrriq1	NM_029134	chr10	102677032	102698956	-	3.15281	2.82014	NA	NA	I1
4930532I03Rik	NR_131027	chr10	105992250	106038111	-	2.29236	2.68954	NA	NA	I1
4930532I03Rik	NR_131026	chr10	105992250	106039536	-	2.58595	2.66597	NA	NA	I1
1700010J16Rik	NR_040579	chr10	112163981	112222655	+	2.94503	2.04612	NA	NA	I1
Tph2	NM_173391	chr10	114515696	114622078	-	2.11533	2.30567	NA	NA	I1
A930009A15Rik	NM_029982	chr10	115007041	115019510	+	1.29703	1.46267	NA	NA	I1
4930477N07Rik	NR_126085	chr10	118757289	118768918	+	1.5223	2.3827	NA	NA	I1
Gm4489	NR_027637	chr10	121556752	121567614	+	2.16198	2.34651	NA	NA	I1
Slc16a7	NM_011391	chr10	124664540	124765591	-	1.53477	2.40235	NA	NA	I1
4930484H19Rik	NR_131015	chr10	126225906	126230766	-	2.0352	2.6802	NA	NA	I1
Neurod4	NM_007501	chr10	129705207	129717296	-	4.54168	3.10482	NA	NA	I1
Tespa1	NM_183264	chr10	129759907	129799698	+	3.38491	2.88834	NA	NA	I1
Zpbp	NM_001185153	chr11	11180042	11362422	-	2.46491	2.37915	NA	NA	I1
4930415F15Rik	NM_028669	chr11	11389268	11415193	+	2.48074	2.78685	NA	NA	I1
4930554G24Rik	NR_131011	chr11	13972105	14079044	-	2.40655	2.77476	NA	NA	I1
1700046C09Rik	NR_045918	chr11	14460338	14499228	-	3.54795	2.42424	NA	NA	I1
Vstm2a	NM_001290539	chr11	16157726	16184554	+	1.2043	2.55209	NA	NA	I1
4933406G16Rik	NR_046037	chr11	18965277	18975743	+	4.32934	2.28435	NA	13.3641	I1
4933430M04Rik	NR_045857	chr11	24381908	24469951	+	1.70612	1.69842	NA	NA	I1
Gm10466	NR_033491	chr11	24621005	24630722	-	3.70805	2.41302	NA	NA	I1
4933427E13Rik	NR_045853	chr11	25226106	25267137	+	1.23304	2.7285	NA	NA	I1
5730522E02Rik	NR_027973	chr11	25516845	26110576	-	2.35431	2.37447	NA	NA	I1
Ccdc85a	NM_001166661	chr11	28285683	28484324	-	2.0911	2.93571	NA	NA	I1
2810471M01Rik	NR_045906	chr11	28581563	28593276	+	2.56213	3.22263	NA	NA	I1
4930524B15Rik	NM_026262	chr11	31865632	31879651	+	3.29495	2.05788	NA	NA	I1
Lcp2	NM_010696	chr11	33947200	33992280	+	2.9391	2.17712	NA	NA	I1
Fam196b	NM_001025382	chr11	34214821	34322640	+	1.51125	2.83022	NA	NA	I1
Tenm2	NM_001290702	chr11	35820157	36757743	-	1.66065	2.3891	NA	NA	I1
Gm12128	NR_131154	chr11	37472490	37486668	+	1.20894	1.7324	NA	NA	I1
4930553C11Rik	NR_126439	chr11	39121204	39203727	-	4.81531	2.90633	NA	NA	I1
Gabrg2	NM_008073	chr11	41723691	41814216	-	4.25773	1.99273	NA	NA	I1
Gabra6	NM_001099641	chr11	42119938	42134574	-	1.75492	1.98249	NA	NA	I1
Gm12171	NM_001163353	chr11	46361914	46369570	+	1.96138	2.3981	NA	NA	I1
Dppa1	NM_001163358	chr11	46420511	46442776	-	2.38041	2.27159	NA	NA	I1
Gm4926	NR_028066	chr11	46450007	46458508	-	5.14638	3.12133	NA	NA	I1
Havcr1	NM_001166632	chr11	46553724	46593080	+	2.87862	2.8455	NA	NA	I1
Havcr1	NM_001166631	chr11	46564012	46593080	+	2.44889	2.97562	NA	NA	I1
Havcr1	NM_134248	chr11	46564669	46593080	+	2.33961	3.04802	NA	NA	I1
Timd4	NM_178759	chr11	46624300	46657835	+	4.52258	2.94669	NA	NA	I1
2210407C18Rik	NM_144544	chr11	58421707	58426994	-	2.68266	1.21827	NA	NA	I1
Dnah9	NM_001099633	chr11	65644825	65982053	-	2.75994	2.46238	NA	NA	I1
Shisa6	NM_001034874	chr11	66025226	66339628	-	-0.266198	2.40815	NA	NA	I1
Olfr20	NM_146923	chr11	73164360	73168201	+	2.7983	2.85377	NA	NA	I1
Olfr376	NM_001172686	chr11	73184747	73189206	+	4.4087	1.7497	NA	NA	I1
Olfr1	NM_146921	chr11	73208577	73212997	-	3.12042	1.65081	NA	NA	I1
Olfr378	NM_147024	chr11	73238538	73241979	-	2.80177	2.96159	NA	NA	I1
Zfp735	NM_001126489	chr11	73502279	73527310	+	2.88806	3.37618	NA	NA	I1
Olfr389	NM_147009	chr11	73589888	73594091	-	4.03963	3.71675	NA	NA	I1
Olfr391-ps	NM_001159775	chr11	73612254	73616486	-	2.88737	3.87427	NA	NA	I1
Olfr392	NM_147006	chr11	73627643	73630379	-	2.29495	4.21108	NA	NA	I1
Zfp616	NM_001177570	chr11	73883671	73900803	+	3.25177	2.51301	NA	NA	I1
Olfr59	NM_011002	chr11	74097310	74103148	+	2.82445	2.71206	NA	NA	I1
Ankfn1	NM_172534	chr11	89251536	89280262	-	2.02959	1.58062	NA	NA	I1
Ankfn1	NM_001327810	chr11	89251536	89558250	-	2.75567	1.07497	NA	NA	I1
Ankfn1	NM_001080933	chr11	89282399	89399869	-	0.571263	1.06733	NA	146.628	I1
4930405D11Rik	NR_045956	chr11	90666004	90756466	+	2.57411	2.45675	NA	NA	I1
Kif2b	NM_028547	chr11	91436599	91438869	-	2.02517	3.18737	NA	NA	I1
4932435O22Rik	NR_027643	chr11	114274718	114310174	-	2.04102	2.76017	NA	NA	I1
1700101O22Rik	NR_045045	chr12	7378844	7387136	-	2.60522	3.47791	NA	NA	I1
7420701I03Rik	NR_045860	chr12	11054618	11085547	+	2.09399	2.28765	NA	NA	I1
Fam49a	NM_001146119	chr12	12268944	12383167	+	0.794012	1.44404	NA	NA	I1
4921511I17Rik	NR_045829	chr12	12358327	12399281	-	2.41804	1.96694	NA	NA	I1
Gm34637	NR_136889	chr12	12674537	12676723	-	0.870474	3.1244	NA	NA	I1
Gm16497	NR_045003	chr12	14268339	14292490	+	0.811741	1.88765	NA	NA	I1
Gm29687	NR_131149	chr12	26776826	26895370	-	3.14995	1.59374	NA	NA	I1
4930480M12Rik	NR_046278	chr12	26896131	26925572	+	1.55458	1.74502	NA	NA	I1
Gm29968	NR_136895	chr12	26920394	26937410	-	3.38491	2.55118	NA	NA	I1
Rnf144a	NM_001081977	chr12	26991658	27100127	-	0.870874	1.06572	NA	964.606	I1
Gm20187	NR_045052	chr12	27775101	27799860	-	3.51348	1.70318	NA	NA	I1
Gm9866	NR_045868	chr12	27825660	27845381	-	1.6231	2.24987	NA	NA	I1
C630031E19Rik	NR_046080	chr12	30360494	30371310	-	2.2536	2.14251	NA	NA	I1
2310016D03Rik	NR_045491	chr12	31095423	31152223	-	2.86253	2.47618	NA	NA	I1
Agr3	NM_207531	chr12	36652207	36676317	+	1.8198	1.95372	NA	NA	I1
Meox2	NM_008584	chr12	37835132	37906115	+	3.3306	2.8277	NA	NA	I1
Agmo	NM_178767	chr12	37968225	38308519	+	1.68178	2.78566	NA	NA	I1
Dgkb	NM_178681	chr12	38607291	39359997	+	1.07091	2.20765	NA	NA	I1
Stxbp6	NM_144552	chr12	45953472	46175470	-	0.137996	1.50758	NA	NA	I1
3110039M20Rik	NR_026733	chr12	50490638	50508333	+	-0.000149084	1.82247	NA	NA	I1
1810007C17Rik	NR_045472	chr12	50577979	50581849	-	0.763732	1.33495	NA	NA	I1
1700008C04Rik	NR_126468	chr12	52106142	52163530	+	1.18298	2.34771	NA	NA	I1
Gm19990	NR_045048	chr12	57354229	57367368	+	3.38491	1.9679	NA	NA	I1
E030019B13Rik	NR_045082	chr12	57591414	57630407	-	2.60492	2.10126	NA	NA	I1
C87198	NR_046002	chr12	57692045	57695541	+	2.36007	2.08324	NA	NA	I1
Slc25a21	NM_172577	chr12	57813620	58298459	-	2.66813	1.58285	NA	NA	I1
Ttc6	NM_001312644	chr12	58665101	58838891	+	1.90842	2.38787	NA	NA	I1
4921518K17Rik	NR_131110	chr12	58686961	58719589	-	1.62405	2.35201	NA	NA	I1
Clec14a	NM_025809	chr12	59365706	59370245	-	2.2286	4.24304	NA	NA	I1
Gm20063	NR_045049	chr12	62600646	62622807	-	2.17071	2.52602	NA	5.12136	I1
Lrfn5	NM_178714	chr12	62624153	62946245	+	3.70999	2.62588	NA	NA	I1
Lrfn5	NM_001310586	chr12	62624153	62958916	+	3.70999	2.61974	NA	NA	I1
Fscb	NM_001163271	chr12	65572319	65575885	-	1.22553	1.11852	NA	NA	I1
Wdr20rt	NM_027614	chr12	66326503	66329441	+	2.19155	1.96168	NA	NA	I1
Mdga2	NM_001193266	chr12	67567045	68323536	-	3.12985	2.58591	NA	NA	I1
Gm17821	NR_033146	chr12	68757728	68770258	-	4.09304	2.27486	NA	NA	I1
4930559C10Rik	NR_126436	chr12	94654896	94683263	-	3.98554	2.3794	NA	NA	I1
Kif4-ps	NR_033653	chr12	102383818	102387483	+	2.30343	3.15616	NA	NA	I1
4933406K04Rik	NR_015512	chr12	107923816	107954534	-	2.4821	2.62949	NA	NA	I1
Adam6a	NM_174885	chr12	114782118	114784625	+	0.961447	2.50522	NA	NA	I1
Abcb5	NM_029961	chr12	120106296	120204894	-	2.9047	2.40148	NA	NA	I1
Akr1c18	NM_134066	chr13	4131872	4149877	-	4.14546	2.8799	NA	NA	I1
Akr1c19	NM_001013785	chr13	4232985	4247605	+	1.35186	2.55595	NA	NA	I1
Akr1c6	NM_030611	chr13	4433588	4456776	+	3.04724	2.40644	NA	5.12136	I1
Akr1c21	NM_029901	chr13	4573320	4585789	+	1.85663	2.2255	NA	12.4558	I1
Adarb2	NR_110345	chr13	8202111	8768008	+	2.35628	1.62649	NA	NA	I1
4930448F12Rik	NR_046032	chr13	18176780	18192036	-	-0.360481	1.83957	NA	NA	I1
Pou6f2	NM_175006	chr13	18216793	18473873	-	3.4821	2.03052	NA	NA	I1
A530099J19Rik	NM_175688	chr13	19819285	19824820	-	1.40537	2.86721	NA	NA	I1
Aoah	NM_001281854	chr13	20885981	20943776	+	2.54958	2.84384	NA	NA	I1
Aoah	NM_012054	chr13	20885981	21116123	+	2.54958	2.78379	NA	NA	I1
Prl3c1	NM_013766	chr13	27288528	27295618	+	0.83088	1.13277	NA	NA	I1
Prl3c1	NM_001163218	chr13	27290771	27295618	+	1.16808	1.13591	NA	NA	I1
Prl3a1	NM_025896	chr13	27351357	27368529	+	0.96293	1.61037	NA	NA	I1
Prl2b1	NM_025532	chr13	27475213	27482715	-	1.59451	2.08588	NA	NA	I1
Prl8a8	NM_001311125	chr13	27598836	27605086	-	1.33938	1.71009	NA	NA	I1
Prl8a8	NM_023741	chr13	27598940	27605082	-	1.33938	1.72546	NA	NA	I1
Prl8a9	NM_001316721	chr13	27649865	27656475	-	0.389047	1.10131	NA	16.8514	I1
Prl7b1	NM_029355	chr13	27693687	27702451	-	0.870474	1.17792	NA	NA	I1
Ofcc1	NM_172143	chr13	40097250	40383380	-	3.04102	2.57105	NA	NA	I1
4930455J16Rik	NR_045469	chr13	58842434	58863672	-	1.72828	1.96344	NA	NA	I1
Ntrk2	NM_001282961	chr13	58907929	59235331	+	1.76416	2.04846	NA	NA	I1
Ntrk2	NM_001025074	chr13	58909057	59235331	+	0.491467	2.0538	NA	NA	I1
BC051665	NM_199148	chr13	60883247	60887725	-	3.34495	2.80951	NA	NA	I1
Ctsll3	NM_027344	chr13	60899610	60904205	-	3.40655	1.6973	NA	NA	I1
Tpbpb	NM_026429	chr13	61002655	61006208	-	1.81212	2.77162	NA	NA	I1
Tpbpa	NM_009411	chr13	61040052	61043296	-	1.27809	2.1566	NA	NA	I1
Ctsj	NM_012007	chr13	61101638	61107272	-	2.33813	2.97026	NA	NA	I1
Ctsq	NM_029636	chr13	61136402	61141958	-	2.19011	2.00971	NA	NA	I1
Ctsr	NM_020284	chr13	61260575	61265549	-	2.29495	2.8971	NA	NA	I1
Cts6	NM_021445	chr13	61296507	61304753	-	2.92384	2.70984	NA	NA	I1
Cts8	NM_019541	chr13	61348107	61356709	-	4.01166	2.23164	NA	NA	I1
Cts8-ps	NR_027871	chr13	61382740	61390211	-	5.7812	3.24639	NA	NA	I1
Cts7	NM_019539	chr13	61453821	61459531	-	5.31606	2.82912	NA	NA	I1
Cntnap3	NM_001081129	chr13	64838898	65005196	-	1.30358	2.92715	NA	NA	I1
Spata31	NM_030047	chr13	65018713	65024503	+	2.50977	4.01535	NA	NA	I1
Spata31d1c	NM_001083890	chr13	65134365	65139312	+	2.83358	2.22199	NA	NA	I1
Nlrp4f	NM_175290	chr13	65278418	65307024	-	2.7177	2.82002	NA	NA	I1
4933433G19Rik	NR_045851	chr13	67097753	67133341	-	3.10066	1.64403	NA	NA	I1
Adcy2	NM_153534	chr13	68758919	69138419	-	2.08923	2.77607	NA	NA	I1
Gm3772	NR_131156	chr13	70160836	70258827	+	3.17188	2.47187	NA	NA	I1
Irx1	NM_010573	chr13	72095679	72101171	-	0.641226	2.00238	NA	NA	I1
4930555K05Rik	NR_126459	chr13	73343538	73366548	-	4.6954	2.78008	NA	NA	I1
2810049E08Rik	NR_036594	chr13	84030812	84068315	+	2.93182	2.85177	NA	8.98981	I1
Gm17750	NR_131220	chr13	84164901	84204379	-	4.69638	2.43473	NA	NA	I1
4933425L06Rik	NM_025751	chr13	105872201	105911862	+	2.10026	2.30679	NA	NA	I1
Htr1a	NM_008308	chr13	106233772	106238213	+	2.68973	2.96686	NA	NA	I1
1700003P14Rik	NR_045982	chr13	119344974	119377436	+	3.11224	2.52231	NA	NA	I1
Gm10732	NR_131153	chr13	119392216	119447550	-	3.22359	1.99157	NA	NA	I1
Fhitos	NR_131139	chr14	11571066	11611515	+	4.10418	2.38196	NA	NA	I1
Cadps	NM_001042617	chr14	13205076	13655593	-	1.69736	1.87689	NA	NA	I1
Gm5087	NR_121589	chr14	14095646	14117152	-	4.45755	2.41759	NA	NA	I1
Lrrc3b	NM_146052	chr14	16190030	16271501	-	0.792342	2.56044	NA	NA	I1
Cacna2d3	NM_009785	chr14	29718128	30535050	-	2.04655	1.65066	NA	NA	I1
Lrtm1	NM_176920	chr14	29831393	29846828	+	-0.096488	1.52792	NA	NA	I1
Ptpn20	NM_008978	chr14	34402455	34453940	+	4.03917	1.67863	NA	NA	I1
4930503F20Rik	NR_131113	chr14	34621257	34624469	-	3.36908	1.25165	NA	NA	I1
Nrg3	NM_001190187	chr14	39182136	40286376	-	2.15566	2.49156	NA	NA	I1
Nrg3os	NR_045713	chr14	39711589	39772082	+	4.01166	2.71159	NA	NA	I1
LOC432842	NR_131973	chr14	40285716	40289543	+	3.04655	1.84659	NA	NA	I1
1700109I08Rik	NR_045936	chr14	40468950	40498581	+	2.69313	2.59697	NA	NA	I1
Mat1a	NM_133653	chr14	41918321	41937717	+	2.44075	1.9143	NA	NA	I1
Sftpa1	NM_023134	chr14	41945076	41949662	+	2.09354	2.13401	NA	NA	I1
Sftpd	NM_009160	chr14	41985500	41998487	-	1.50171	2.00175	NA	NA	I1
Ptgdr	NM_008962	chr14	45470909	45479050	-	1.25842	1.77182	NA	NA	I1
4930431P03Rik	NR_045059	chr14	45574574	45580982	-	1.21681	2.90211	NA	NA	I1
Slc35f4	NM_029238	chr14	49918194	50145512	-	2.31797	2.27438	NA	NA	I1
3632451O06Rik	NM_026142	chr14	50301693	50403042	-	2.34117	2.38035	NA	NA	I1
Olfr722	NM_146494	chr14	50513932	50521616	-	0.976894	1.92351	NA	NA	I1
Tlr11	NM_205819	chr14	50977588	50983338	+	2.60492	2.52454	NA	NA	I1
Olfr741	NM_207133	chr14	51092731	51106070	+	2.87087	2.86986	NA	NA	I1
4930413M19Rik	NR_045759	chr14	51123443	51140618	+	3.34438	2.67544	NA	NA	I1
Olfr749	NM_020288	chr14	51355893	51363999	-	1.74547	2.30309	NA	NA	I1
4930597G03Rik	NR_045736	chr14	51937009	51965164	-	3.21408	1.96971	NA	NA	I1
Vmn2r88	NM_011686	chr14	52030675	52038557	+	3.58902	1.78364	NA	NA	I1
Vmn2r89	NM_009486	chr14	52071636	52080968	+	3.15281	1.92956	NA	NA	I1
Gm5800	NM_001034102	chr14	52331318	52336807	-	2.46159	1.52387	NA	NA	I1
Olfr1508	NM_020513	chr14	53082395	53087136	-	1.99169	3.21979	NA	NA	I1
Olfr1507	NM_001170918	chr14	53109609	53115370	-	1.75942	2.24686	NA	NA	I1
1700129C05Rik	NM_026461	chr14	59751876	59761730	-	1.10524	1.78231	NA	NA	I1
Adam7	NM_007402	chr14	69115393	69151746	-	1.36663	1.86095	NA	NA	I1
Adamdec1	NM_021475	chr14	69181443	69200129	-	2.48437	2.17495	NA	NA	I1
Adam28	NM_001048175	chr14	69223054	69273899	-	3.08059	2.09025	NA	NA	I1
Adam28	NM_010082	chr14	69224935	69273899	-	3.08059	2.11897	NA	NA	I1
Adam28	NM_183366	chr14	69225788	69273899	-	3.08059	2.10482	NA	NA	I1
4930434J06Rik	NR_046274	chr14	72256515	72320245	+	1.73206	1.69271	NA	NA	I1
Olfm4	NM_001030294	chr14	80400108	80421737	+	3.92685	1.96114	NA	NA	I1
9630013A20Rik	NR_015539	chr14	84858644	84876231	-	3.54958	2.75126	NA	NA	I1
4930474H20Rik	NR_045712	chr14	90526697	90669567	+	5.3306	2.19132	NA	NA	I1
Pcdh9	NM_001081377	chr14	93412918	94288107	-	1.93184	1.99232	NA	NA	I1
Dach1	NM_001038610	chr14	98186064	98568984	-	-1.14652	2.6154	NA	NA	I1
Scel	NM_022886	chr14	103912557	104012563	+	0.3111	1.75276	NA	NA	I1
Slain1os	NR_045148	chr14	104092199	104098649	-	0.593285	2.0814	NA	NA	I1
Ednrb	NM_001276296	chr14	104213831	104242918	-	2.58621	2.14749	NA	NA	I1
Ednrb	NM_001136061	chr14	104213831	104243693	-	2.35968	2.17972	NA	NA	I1
4930432J09Rik	NR_045953	chr14	104376844	104426359	-	1.98554	2.71466	NA	NA	I1
D130009I18Rik	NR_015593	chr14	105038363	105366000	+	2.50947	2.46725	NA	NA	I1
Slitrk6	NM_175499	chr14	111147799	111154371	-	1.01745	1.74453	NA	NA	I1
4930524C18Rik	NR_045661	chr14	115231186	115260549	+	4.33938	1.22026	NA	NA	I1
1700100I10Rik	NR_126548	chr14	115339446	115345170	-	2.81801	1.22377	NA	NA	I1
4930505G20Rik	NR_045761	chr14	115795772	115808774	-	3.14579	2.30382	NA	NA	I1
Hs6st3	NM_015820	chr14	119537486	120269037	+	1.5627	2.45533	NA	NA	I1
1700006F04Rik	NR_045621	chr14	120148448	120150786	+	2.92518	2.55833	NA	NA	I1
Oxgr1	NM_001001490	chr14	120418806	120441657	-	3.23483	2.53473	NA	NA	I1
Nalcn	NM_177393	chr14	123675862	124026366	-	1.65192	2.2821	NA	NA	I1
1700024B18Rik	NR_045479	chr14	124386856	124414906	+	4.29495	2.89513	NA	NA	I1
C6	NM_016704	chr15	4677209	4754045	+	2.23336	1.00029	NA	NA	I1
C7	NM_001243837	chr15	4938761	5013773	-	0.16593	1.52717	NA	NA	I1
Ugt3a1	NM_207216	chr15	9209583	9244791	+	2.17188	2.49891	NA	NA	I1
Ugt3a2	NM_144845	chr15	9265352	9300625	+	1.79281	2.20709	NA	NA	I1
Capsl	NM_029341	chr15	9365782	9395790	+	1.63211	1.79898	NA	NA	I1
Il7r	NM_008372	chr15	9435913	9459631	-	0.232388	1.62	NA	NA	I1
Spef2	NM_001305042	chr15	9507947	9678623	-	2.13191	2.32674	NA	NA	I1
Spef2	NM_177123	chr15	9591300	9678623	-	2.13191	2.68273	NA	NA	I1
Spef2	NM_001305044	chr15	9634063	9678623	-	2.13191	2.70026	NA	NA	I1
Prlr	NM_001253781	chr15	10153660	10278935	+	1.7285	2.28153	NA	NA	I1
Prlr	NM_001253782	chr15	10223405	10275537	+	2.44594	2.34272	NA	NA	I1
Cdh9	NM_009869	chr15	16707855	16786532	+	3.69182	2.50299	NA	17.4854	I1
4921515E04Rik	NR_045711	chr15	18007891	18299382	-	2.56356	2.44953	NA	NA	I1
Cdh12	NM_001008420	chr15	21041206	21519288	+	2.56478	2.18748	NA	5.10022	I1
Dnah5	NM_133365	chr15	28133520	28401800	+	0.33888	1.8806	NA	NA	I1
Ctnnd2	NM_008729	chr15	30102347	30959098	+	2.88737	1.76062	NA	NA	I1
2310069G16Rik	NR_040309	chr15	44619308	44637375	+	1.90351	1.56659	NA	NA	I1
A930017M01Rik	NR_033609	chr15	44712939	44716289	+	3.09265	2.17703	NA	NA	I1
Kcnv1	NM_026200	chr15	44937829	44946480	-	1.97227	2.99706	NA	NA	I1
1700022A22Rik	NR_045509	chr15	46156130	46205445	+	1.50923	3.05237	NA	NA	I1
4930523O13Rik	NR_040451	chr15	46267411	46327725	-	2.29301	2.86062	NA	NA	I1
4930548G14Rik	NR_045811	chr15	46454850	46471404	+	2.77429	2.60299	NA	NA	I1
Csmd3	NM_001081391	chr15	47412183	48623535	-	1.79116	2.58745	NA	NA	I1
Slc30a8	NM_172816	chr15	52127107	52167288	+	2.78006	2.74331	NA	NA	I1
Slc22a22	NM_172378	chr15	57075325	57309180	-	1.89567	1.44115	NA	NA	I1
A1bg	NM_001081067	chr15	60749143	60752825	-	3.63088	2.25721	NA	NA	I1
D030024E09Rik	NR_040350	chr15	61530838	61606006	-	4.13346	1.70888	NA	NA	I1
Oc90	NM_010953	chr15	65707614	65743849	-	1.88542	2.29867	NA	NA	I1
Hhla1	NM_001145096	chr15	65754004	65808366	-	3.98211	3.31162	NA	NA	I1
Kcnq3	NM_152923	chr15	65826476	66117786	-	1.81562	2.96387	NA	NA	I1
Gm19782	NR_045071	chr15	69754662	69908634	+	3.01683	3.09969	NA	NA	I1
Cyp2d12	NM_201360	chr15	82385527	82389843	+	1.59639	2.70471	NA	NA	I1
Cyp2d13	NR_003552	chr15	82467179	82472475	-	1.88791	2.3685	NA	NA	I1
B230214G05Rik	NR_045281	chr15	88145303	88203081	+	3.34769	2.95214	NA	NA	I1
Syt10	NM_018803	chr15	89612823	89672291	-	0.91396	2.75065	NA	NA	I1
Muc19	NM_207243	chr15	91668756	91764986	+	1.90727	2.8618	NA	NA	I1
Smgc	NM_198927	chr15	91668758	91691866	+	1.90727	2.51185	NA	NA	I1
Cntn1	NM_001159648	chr15	91881595	92172398	+	3.04348	2.70657	NA	NA	I1
Cntn1	NM_007727	chr15	91958558	92172398	+	2.86392	2.83358	NA	NA	I1
Cntn1	NM_001159647	chr15	91991787	92172398	+	2.97011	2.85467	NA	NA	I1
Pdzrn4	NM_001164593	chr15	92227240	92602250	+	2.0986	2.07476	NA	NA	I1
Pdzrn4	NM_001164594	chr15	92427539	92602250	+	-0.0307392	1.62241	NA	5.03975	I1
Adamts20	NM_177431	chr15	94100593	94234781	-	2.51922	1.21095	NA	NA	I1
Adamts20	NM_001164786	chr15	94181862	94234781	-	2.51922	1.45082	NA	NA	I1
Krt6b	NM_010669	chr15	101506453	101510720	-	2.16131	1.54179	NA	NA	I1
Glycam1	NM_001289587	chr15	103393190	103395512	-	3.8192	3.5763	NA	NA	I1
1700123O21Rik	NR_045799	chr16	5975679	5998589	+	3.57422	2.35132	NA	13.3641	I1
1700003L19Rik	NR_040507	chr16	12811482	12848746	+	1.6099	2.67608	NA	NA	I1
4933404G15Rik	NR_045920	chr16	16707779	16718214	-	3.2807	2.33811	NA	NA	I1
Lamp3	NM_177356	chr16	19653473	19706458	-	2.16593	1.96562	NA	NA	I1
Cldn16	NM_053241	chr16	26463220	26482850	+	1.26244	1.18665	NA	NA	I1
Gm20319	NR_105063	chr16	26714767	26755588	-	1.4542	1.54956	NA	NA	I1
Gmnc	NM_001285916	chr16	26957320	26968331	-	2.31525	3.47895	NA	NA	I1
Gmnc	NM_001013761	chr16	26957320	26991738	-	0.419189	2.0329	NA	NA	I1
Ostn	NM_198112	chr16	27307726	27351295	+	1.92451	1.96799	NA	NA	I1
Uts2b	NM_198166	chr16	27353407	27370325	-	2.02804	1.84113	NA	NA	I1
Gm10823	NR_033475	chr16	27850015	27926214	+	3.66121	2.64143	NA	NA	I1
Fgf12	NM_001276419	chr16	28157868	28565037	-	-0.317301	2.50131	NA	NA	I1
Hrasls	NM_013751	chr16	29209780	29230616	+	1.02602	2.21256	NA	NA	I1
Atp13a5	NM_001284375	chr16	29231999	29378818	-	2.16593	2.6345	NA	NA	I1
Atp13a4	NM_001164612	chr16	29396123	29541569	-	2.49001	1.84463	NA	NA	I1
Atp13a4	NM_001164613	chr16	29420821	29544950	-	3.71336	1.81453	NA	NA	I1
Gm5416	NM_001082542	chr16	36210488	36217874	+	0.0508943	2.18968	NA	NA	I1
Stfa2	NM_001082545	chr16	36404031	36408449	-	3.11533	2.03436	NA	NA	I1
Cd86	NM_019388	chr16	36603954	36666163	-	0.961447	1.09963	NA	NA	I1
Lsamp	NM_175548	chr16	41533454	42146326	+	2.37965	2.03529	NA	NA	I1
Gm5485	NR_015373	chr16	48399565	48412529	-	1.88121	1.5589	NA	NA	I1
Morc1	NM_010816	chr16	48431349	48631018	+	2.2536	2.09632	NA	NA	I1
Retnlb	NM_023881	chr16	48816968	48819005	+	1.34088	1.63208	NA	NA	I1
4930404A05Rik	NR_040495	chr16	52799620	52815857	-	3.84731	2.54018	NA	NA	I1
Zpld1	NM_178720	chr16	55225287	55283350	-	3.34063	2.67633	NA	NA	I1
Olfr175-ps1	NM_147002	chr16	58823606	58826587	-	2.00195	2.72323	NA	NA	I1
Olfr180	NM_001011662	chr16	58915511	58918312	-	3.79849	3.35749	NA	NA	I1
Olfr181	NM_146999	chr16	58925382	58928470	-	2.77206	2.52898	NA	NA	I1
Olfr183	NM_146485	chr16	58995229	59000442	+	4.89274	3.26807	NA	NA	I1
Olfr187	NM_146322	chr16	59035605	59039575	-	2.59601	3.69351	NA	NA	I1
Epha6	NM_007938	chr16	59653308	60605357	-	3.78258	2.71361	NA	NA	I1
Htr1f	NM_008310	chr16	64924554	65105610	-	2.86174	2.2054	NA	NA	I1
Pou1f1	NM_008849	chr16	65520963	65534316	+	2.89054	1.14818	NA	NA	I1
1700010K23Rik	NR_040512	chr16	66657362	66664871	+	2.05341	1.85175	NA	NA	I1
4930428D20Rik	NR_130991	chr16	69796385	69800626	-	1.89215	2.29144	NA	NA	I1
4931420L22Rik	NR_040561	chr16	71131320	71139274	+	2.00796	1.9435	NA	NA	I1
4930567J20Rik	NR_040576	chr16	71250148	71267421	+	2.06282	2.00423	NA	NA	I1
8030451O07Rik	NR_131115	chr16	72226627	72234572	-	3.09354	2.54016	NA	NA	I1
Lipi	NM_001252513	chr16	75540758	75586306	-	1.73492	2.48797	NA	NA	I1
Tmprss15	NM_008941	chr16	78953252	79091342	-	4.26958	1.83407	NA	NA	I1
4930553E22Rik	NR_040567	chr16	84371387	84375750	+	2.82445	2.27307	NA	NA	I1
Grik1	NM_010348	chr16	87896141	88290503	-	2.66813	2.68035	NA	NA	I1
Cldn8	NM_018778	chr16	88561070	88563428	-	3.27324	1.59386	NA	NA	I1
Nox3	NM_198958	chr17	3635239	3696261	-	3.25971	1.8068	NA	NA	I1
4930548J01Rik	NR_045462	chr17	4119445	4122102	-	4.53546	3.05876	NA	NA	I1
Vmn2r124	NM_001271883	chr17	18186447	18211184	+	3.28664	2.8729	NA	NA	I1
Vmn2r94	NM_001104543	chr17	18380533	18414530	-	3.10066	2.83205	NA	NA	I1
Vmn2r93	NM_001104542	chr17	18435244	18463405	+	3.6437	2.64434	NA	NA	I1
Vmn2r95	NM_001102581	chr17	18561067	18589288	+	2.25974	2.5933	NA	NA	I1
Vmn2r99	NM_001104551	chr17	19499098	19531554	+	1.81805	2.33804	NA	NA	I1
Vmn2r100	NM_001104562	chr17	19641774	19669024	+	2.75567	2.60728	NA	NA	I1
Vmn2r101	NM_001104563	chr17	19714194	19749281	+	1.48529	2.03355	NA	NA	I1
Vmn2r102	NM_001104564	chr17	19797362	19831712	+	1.93516	2.765	NA	NA	I1
Vmn2r103	NM_001104565	chr17	19910326	19949500	+	2.99034	2.44362	NA	NA	I1
Vmn2r104	NM_001104566	chr17	20166388	20185169	-	2.35186	2.53219	NA	NA	I1
Vmn2r105	NM_001104567	chr17	20345193	20371836	-	1.92756	3.03358	NA	NA	I1
Vmn2r106	NM_001104568	chr17	20404510	20422394	-	3.58902	2.49375	NA	NA	I1
Vmn2r107	NM_001104569	chr17	20482388	20512736	+	3.51014	2.25671	NA	NA	I1
Vmn2r108	NM_001104570	chr17	20599336	20618200	-	2.72001	3.58872	NA	NA	I1
Vmn2r109	NM_001104571	chr17	20677480	20701720	-	3.18446	2.68014	NA	NA	I1
Vmn2r110	NM_001104572	chr17	20710792	20733223	-	2.47984	3.03946	NA	NA	I1
Vmn1r235	NM_134199	chr17	21397390	21399827	+	4.81531	2.08665	NA	NA	I1
Vmn2r115	NM_001104579	chr17	23480943	23497095	+	1.6827	2.47067	NA	NA	I1
Vmn2r116	NM_001104580	chr17	23521769	23538831	+	3.32177	2.59071	NA	NA	I1
H2-Eb2	NM_001033978	chr17	34462619	34478355	+	1.10713	1.21049	NA	NA	I1
H2-M10.4	NM_177634	chr17	36597108	36599274	-	2.83051	2.00814	NA	NA	I1
H2-M11	NM_177635	chr17	36684019	36686197	+	3.99414	4.81229	NA	NA	I1
H2-M9	NM_008205	chr17	36777369	36779589	-	2.45673	2.62616	NA	NA	I1
H2-M10.5	NM_177637	chr17	36909854	36913180	+	3.5689	2.426	NA	NA	I1
H2-M2	NM_008204	chr17	37617795	37620474	-	4.36515	1.21816	NA	NA	I1
Olfr110	NM_146328	chr17	37629412	37636619	+	1.53333	3.53156	NA	NA	I1
Olfr112	NM_001013575	chr17	37700183	37706396	-	2.14669	2.80168	NA	NA	I1
Olfr119	NM_001011830	chr17	37833629	37838582	+	2.48437	2.45029	NA	NA	I1
Olfr121	NM_146629	chr17	37885810	37889949	+	0.931841	1.47953	NA	NA	I1
Olfr129	NM_146327	chr17	38191543	38196729	-	2.91179	2.62659	NA	NA	I1
Esp36	NM_001177587	chr17	38553418	38557130	-	3.37153	3.08891	NA	NA	I1
Esp34	NM_001177585	chr17	38691136	38697566	+	1.11154	3.0479	NA	NA	I1
Esp31	NM_001177586	chr17	38776391	38782598	+	1.09339	2.5984	NA	NA	I1
Esp24	NM_001256050	chr17	39173639	39177172	+	3.73492	3.39655	NA	NA	I1
Esp23	NM_001177582	chr17	39210635	39213982	-	2.88463	1.62522	NA	NA	I1
Esp38	NM_001256051	chr17	40087464	40092232	+	4.89402	1.92829	NA	NA	I1
Crisp3	NM_009639	chr17	40358725	40379207	-	4.27156	2.58691	NA	NA	I1
Crisp1	NM_009638	chr17	40430706	40456156	-	2.01402	2.54367	NA	NA	I1
Esp8	NM_001177584	chr17	40656970	40667651	+	5.62382	2.79091	NA	NA	I1
Esp6	NM_001177529	chr17	40698455	40702573	+	3.14767	2.5738	NA	NA	I1
Gm44501	NM_001287195	chr17	40698455	40716498	+	3.14767	3.14228	NA	NA	I1
Esp5	NM_001287194	chr17	40711659	40716498	+	5.52835	2.58472	NA	NA	I1
Esp4	NM_001177583	chr17	40735542	40739566	+	3.86392	2.33476	NA	NA	I1
Esp1	NM_001038500	chr17	40864068	40868731	+	4.8314	2.03709	NA	NA	I1
Crisp2	NM_001204071	chr17	40901682	40931095	-	-0.173595	2.46057	NA	NA	I1
C330011F03Rik	NR_046166	chr17	51564533	51587594	-	1.21317	1.29053	NA	NA	I1
Gm20098	NR_045095	chr17	52022051	52104582	+	2.18821	1.93191	NA	NA	I1
Kcnh8	NM_001031811	chr17	53092465	53121330	-	2.4876	2.69182	NA	NA	I1
Sult1c2	NM_026935	chr17	53968961	53985283	-	1.99784	2.77383	NA	NA	I1
1700025K24Rik	NR_045825	chr17	54491907	54509399	-	2.34438	2.01677	NA	NA	I1
St6gal2	NM_172829	chr17	55585014	55638524	+	0.948364	3.04573	NA	NA	I1
Vmn2r118	NM_001104582	chr17	55731638	55763970	-	2.46845	2.21236	NA	NA	I1
Adgre4	NM_139138	chr17	55889248	55992927	+	2.84114	2.85963	NA	NA	I1
Adgre1	NM_010130	chr17	57498108	57622952	+	2.26235	2.6921	NA	NA	I1
Vmn2r120	NM_001104591	chr17	57648205	57684737	-	2.9127	2.9935	NA	NA	I1
Cntnap5c	NM_001081653	chr17	57908992	58549765	+	2.44075	2.90536	NA	NA	I1
Pdzph1	NM_027001	chr17	59018230	59130798	-	1.2755	2.47595	NA	NA	I1
Lhcgr	NM_013582	chr17	89140888	89191316	-	2.53327	1.99947	NA	NA	I1
Fshr	NM_013523	chr17	89384291	89600015	-	2.51612	3.04484	NA	NA	I1
4933400B14Rik	NR_045432	chr17	89719566	89726673	+	2.29784	3.07969	NA	NA	I1
Gm4719	NR_045952	chr17	89778580	89784333	+	2.08852	3.60518	NA	NA	I1
Nrxn1	NM_020252	chr17	90432983	91492142	-	0.788343	2.03754	NA	NA	I1
4921524L21Rik	NM_027598	chr18	6603630	6638964	+	3.04348	1.5691	NA	NA	I1
Armc4	NM_001081393	chr18	7088230	7297899	-	1.15281	2.45288	NA	NA	I1
Aqp4	NM_001308647	chr18	15547902	15561508	-	1.78061	2.01987	NA	29.8495	I1
Aqp4	NM_001317729	chr18	15547902	15562267	-	1.6099	2.01355	NA	NA	I1
Aqp4	NM_001308641	chr18	15547902	15569491	-	1.97173	1.579	NA	NA	I1
Chst9	NM_199055	chr18	15610683	15876555	-	3.58902	1.83436	NA	NA	I1
1700001G01Rik	NR_130158	chr18	17194016	17296068	+	4.10225	2.73783	NA	NA	I1
4930545E07Rik	NR_045374	chr18	17727254	17739499	-	1.33888	2.88784	NA	9.24272	I1
4930474G06Rik	NR_045398	chr18	28718664	29156677	+	3.87862	2.4255	NA	NA	I1
4930578E11Rik	NR_045391	chr18	29556369	29656070	-	1.6461	2.44812	NA	NA	I1
4930527G23Rik	NR_045395	chr18	29601853	29625761	+	4.10727	2.23668	NA	NA	I1
Rit2	NM_009065	chr18	31133967	31476782	-	1.33784	2.46221	NA	NA	I1
Pcdhb1	NM_053126	chr18	37424651	37427108	+	2.39641	3.44038	NA	NA	I1
Pcdhb3	NM_053128	chr18	37460452	37464239	+	2.05331	3.00458	NA	13.3641	I1
Pcdhb6	NM_053131	chr18	37493681	37496000	+	2.43141	3.80538	NA	NA	I1
Pcdhb7	NM_053132	chr18	37501355	37504861	+	1.36668	3.0658	NA	NA	I1
Pcdhb10	NM_053135	chr18	37571327	37574168	+	2.63863	1.33317	NA	9.24272	I1
Spink1	NM_009258	chr18	43887722	43896891	-	3.09622	2.60832	NA	NA	I1
Scgb3a2	NM_001289643	chr18	43923954	43927053	+	2.85389	1.60596	NA	NA	I1
Gm94	NM_001033280	chr18	43936849	43952532	-	2.36663	2.69229	NA	NA	I1
Spink5	NM_001081180	chr18	44122894	44182141	+	1.06441	1.62812	NA	NA	I1
Spink6	NM_001013797	chr18	44231046	44243264	+	1.86566	2.95984	NA	NA	I1
Spink12	NM_030061	chr18	44264176	44268197	+	3.54958	4.21949	NA	9.24272	I1
Spinkl	NM_183123	chr18	44326011	44334727	-	3.66281	3.01186	NA	NA	I1
Spink11	NM_001048217	chr18	44349698	44355831	-	3.1124	2.72145	NA	NA	I1
Npy6r	NM_010935	chr18	44429780	44437354	+	1.59601	3.07729	NA	NA	I1
Kcnn2	NM_001312905	chr18	45428513	45845537	+	2.30458	1.99203	NA	NA	I1
G630055G22Rik	NR_045404	chr18	48082494	48267634	+	3.3243	2.36155	NA	NA	I1
Fam170a	NM_001004061	chr18	50438022	50442673	+	1.9935	3.06939	NA	NA	I1
Prr16	NM_001081224	chr18	51277551	51464295	+	1.39165	2.03288	NA	NA	I1
Adamts19	NM_175506	chr18	58996417	59213332	+	1.60991	2.37707	NA	NA	I1
A730017C20Rik	NM_001167925	chr18	59222034	59236614	+	2.18446	2.47673	NA	5.12136	I1
Gm4951	NM_001033767	chr18	60371730	60407474	+	1.70611	2.37486	NA	NA	I1
Dcc	NM_007831	chr18	71413285	72510723	-	2.88737	2.7035	NA	NA	I1
4921531P14Rik	NR_045361	chr18	83462183	83495276	-	0.533326	2.00764	NA	NA	I1
Neto1	NM_144946	chr18	86564343	86671289	+	2.4876	2.88913	NA	NA	I1
Cbln2	NM_001302356	chr18	86880501	86887675	+	0.784019	1.68074	NA	NA	I1
Cbln2	NM_172633	chr18	86881456	86887675	+	0.31855	1.96078	NA	NA	I1
Cd226	NM_001039149	chr18	89366818	89439719	+	2.19428	3.29722	NA	NA	I1
Slc22a26	NM_146232	chr19	7856472	7877157	-	3.34063	2.60204	NA	NA	I1
1700017D01Rik	NM_027058	chr19	11171305	11205368	-	1.43666	2.08138	NA	NA	I1
1700025F22Rik	NM_027074	chr19	11214172	11239810	-	3.01048	2.51834	NA	NA	I1
Ms4a13	NM_198224	chr19	11243907	11271213	-	3.82159	3.40196	NA	NA	I1
[truncated: 1,397 more rows]

## Sheet: 2
Table S2 - NL genes in NIH 3T3 fibroblasts. Non-expressed genes are indicated by "NA" in column "Gene expression".
Gene symbol	RefSeq	Chromosome	Start	End	Strand	Promoter NLA	Gene body NLA	Gene expression (FPKM)	NL gene subgroup
Pms1	NM_153556	chr1	53246030	53353872	-	-1.77132	1.38884	3.02041	E1
4930558J18Rik	NR_037999	chr1	57416065	57434388	-	1.09178	1.00287	0.99876	E1
Sp100	NM_001313714	chr1	87546562	87579693	+	-1.36765	1.08841	0.245428	E1
Exo1	NM_012012	chr1	177810908	177841527	+	-3.11743	1.2237	9.21661	E1
Spata17	NM_028848	chr1	188872285	189039325	-	-2.39016	2.26015	1.89206	E1
Nsun6	NM_028950	chr2	14916757	14970939	-	-3.95968	1.16855	3.7981	E1
Elp4	NM_023876	chr2	105537476	105744721	-	-2.96094	1.38018	3.50233	E1
Macrod2	NM_001013802	chr2	140221165	142215786	+	1.15393	2.07877	0.168256	E1
Macrod2	NM_028387	chr2	140221170	140248690	+	1.15393	1.12519	1.72	E1
Dtd1	NM_025314	chr2	144425688	144594483	+	-3.15688	1.02625	10.4021	E1
Kiz	NM_001033298	chr2	146681624	146795825	+	-2.90262	1.09987	1.00024	E1
Zfp937	NM_001142411	chr2	150043834	150070610	+	-0.0343574	1.57814	2.90751	E1
Zfp442	NM_001310645	chr2	150228649	150277237	-	-1.73412	1.77189	2.56743	E1
Apmap	NM_027977	chr2	150408816	150434259	-	-2.88345	1.05534	19.5572	E1
Gm14403	NR_036450	chr2	177282930	177297016	+	-0.375973	1.91967	2.62536	E1
Pkia	NM_008862	chr3	7366603	7445365	+	-2.08636	1.24792	10.0324	E1
Usp13	NM_001013024	chr3	32716547	32834179	+	-2.14136	1.43368	2.16246	E1
Serpini1	NM_009250	chr3	75361454	75446445	+	-3.21674	1.37864	0.764065	E1
Gbp2	NM_010260	chr3	142283626	142300972	+	-1.54185	1.43857	1.85885	E1
Ccbl2	NM_001293560	chr3	142364011	142407875	+	-3.05626	1.7711	2.77951	E1
Cth	NM_145953	chr3	157557211	157588027	-	-1.39371	1.41429	9.90294	E1
Ggh	NM_010281	chr4	19969198	19993258	+	-3.00964	1.1879	5.79913	E1
Cyp2j6	NM_010008	chr4	96182828	96220342	-	-1.17643	1.38347	8.76172	E1
Wdr78	NM_146254	chr4	102710669	102786904	-	-3.99334	1.08315	1.60271	E1
Gm13212	NM_001324416	chr4	145175102	145215246	+	-0.568618	1.25126	21.5954	E1
1700007G11Rik	NM_001024614	chr5	98758322	99231038	+	-0.588637	2.33565	1.59791	E1
Sdhaf3	NM_001077713	chr6	6906017	6989220	+	-3.33004	1.44039	13.5915	E1
Pot1a	NM_133931	chr6	25693734	25759226	-	-3.75276	1.16302	8.19293	E1
Herc6	NM_025992	chr6	57530985	57615130	+	-1.45637	1.02097	2.10835	E1
Caprin2	NM_001301351	chr6	148791013	148844759	-	-2.68978	1.47433	0.514147	E1
Zfp108	NM_018791	chr7	25039812	25047463	+	0.936748	1.64293	0.358657	E1
Tshz3	NM_172298	chr7	37483136	37558476	+	-1.38138	1.48919	3.59698	E1
1600014C10Rik	NM_001085385	chr7	38968235	38982584	+	-0.996925	2.09172	0.248567	E1
Zfp939	NM_001243021	chr7	46704887	46732786	+	-1.5607	1.41486	0.982529	E1
Mcee	NM_028626	chr7	71537656	71557005	+	-3.36765	1.48079	8.39205	E1
Trim30a	NM_009099	chr7	111557539	111613707	-	-0.449816	1.71986	8.66772	E1
Shcbp1	NM_011369	chr8	4735979	4779534	-	-2.94862	2.14339	31.9698	E1
Atp7b	NM_007511	chr8	23104819	23170546	-	-4.17501	1.26845	0.451947	E1
Ces2g	NM_197999	chr8	107485617	107493437	+	3.31509	2.67341	22.7787	E1
Nudt7	NM_001290182	chr8	116657473	116672288	+	0.729727	1.70867	0.735452	E1
Nudt7	NM_001290180	chr8	116657473	116676212	+	0.729727	2.1632	3.33467	E1
Wwox	NM_019573	chr8	116963551	117876612	+	-3.47462	1.28376	2.60139	E1
Cdyl2	NM_029441	chr8	119092623	119256891	-	-1.23015	1.59268	2.17312	E1
Kbtbd3	NM_001164574	chr9	4309742	4331732	+	-3.74951	1.12404	0.497083	E1
Kbtbd3	NM_026962	chr9	4309815	4331732	+	-3.77417	1.14918	0.693789	E1
Zfp558	NM_028935	chr9	18258497	18278003	-	-3.45277	1.69168	1.36493	E1
Elovl4	NM_148941	chr9	83672298	83699912	-	-1.23015	1.44662	1.35845	E1
Ube2cbp	NM_027394	chr9	86200840	86358523	-	-3.66311	1.53221	4.87612	E1
Slc9a9	NM_177909	chr9	94570310	95130871	+	-0.204261	2.46112	1.38859	E1
Tbc1d32	NM_001033385	chr10	55734099	55948495	-	-2.9748	1.45431	2.41274	E1
Mettl25	NM_207522	chr10	105200240	105278436	-	-4.30824	1.2997	3.24304	E1
Caps2	NM_001310675	chr10	111600676	111653611	+	-0.366588	1.45372	0.161404	E1
Wdpcp	NM_145425	chr11	21472283	21798689	+	-3.76272	1.3397	0.759513	E1
Arhgap44	NM_001099288	chr11	64815540	64976463	-	-1.58709	1.52817	0.445709	E1
Slfn8	NM_181545	chr11	82815659	82834312	-	-2.01551	1.12613	1.10917	E1
Cep112	NM_029606	chr11	108286579	108721929	+	-3.52264	1.44557	0.197758	E1
Abca8b	NM_013851	chr11	109794719	109857130	-	-1.48105	1.57691	1.5215	E1
Abca5	NM_147219	chr11	110130682	110199030	-	-1.57376	1.0055	5.32133	E1
Immp2l	NM_053122	chr12	41750676	43056575	+	-2.9519	1.17619	2.89196	E1
Akr1e1	NM_018859	chr13	4591735	4608410	-	-2.93048	1.57754	11.7101	E1
Zfp369	NM_178364	chr13	65380161	65399103	+	-3.75566	1.33201	5.28597	E1
Zfp712	NM_001166218	chr13	67139529	67162106	-	-2.75526	1.51296	0.270417	E1
Zfp455	NM_001048204	chr13	67295441	67310234	+	-2.99229	1.02687	0.315556	E1
Zfp457	NM_001003666	chr13	67393386	67407348	-	-3.38799	1.46658	0.323449	E1
Zfp953	NM_001038651	chr13	67440244	67461508	-	-4.02805	1.02632	0.857612	E1
Zfp729b	NM_001163246	chr13	67690375	67710644	-	-2.16993	1.29066	4.15202	E1
Zfp825	NM_146231	chr13	74617504	74631398	-	-3.14701	1.05157	10.1945	E1
Erap1	NM_030711	chr13	74777319	74829323	+	-3.76663	1.54754	3.51303	E1
Arsk	NM_029847	chr13	76197869	76236108	-	-4.27382	1.00596	1.65284	E1
Gm7120	NM_001177666	chr13	120277666	120284312	+	-0.0497771	1.06473	11.202	E1
Wdfy4	NM_001146022	chr14	33772732	33998252	-	0.28957	1.38978	2.06233	E1
Slc2a13	NM_001033633	chr15	91098121	91403692	-	-3.83144	1.11716	0.240217	E1
Gm4371	NR_028311	chr15	96013230	96033901	+	-0.74613	1.37732	4.22346	E1
Atf7ip2	NM_153123	chr16	10192998	10243144	+	-1.58496	1.45371	0.503004	E1
Zfp820	NM_029281	chr17	21953842	21982726	-	-1.06407	2.12705	4.90862	E1
2210404O09Rik	NM_001256493	chr17	22016536	22046893	-	-1.8836	1.70465	5.29522	E1
Zfp947	NM_177596	chr17	22281325	22302944	-	-1.25948	1.60747	3.15518	E1
Gm4944	NM_001205095	chr17	22334231	22362581	-	-4.0375	1.07361	5.47025	E1
Zfp946	NM_198003	chr17	22561234	22593656	+	-2.56132	1.56923	4.02946	E1
Gm16386	NR_030709	chr17	22913196	22954714	-	-1.9729	2.10309	1.45682	E1
Tnfrsf21	NM_178589	chr17	43153503	43226137	+	-3.09373	1.21729	5.88856	E1
Pot1b	NM_028370	chr17	55791322	55851926	-	-3.2869	1.7091	1.84992	E1
Camkmt	NM_028576	chr17	85490039	85857920	+	-5.14915	1.78832	3.27742	E1
Gm1976	NR_045963	chr17	95159281	95234139	-	-3.11029	1.08641	0.201747	E1
Pcdhb21	NM_053146	chr18	37673305	37676017	+	-1.95614	2.80354	1.93295	E1
Gm773	NM_001033423	chrX	53443003	53466058	-	0.660723	1.73898	5.5335	E1
Mtm1	NM_019926	chrX	68468256	68568470	+	-1.87473	1.00271	2.22189	E1
Fam46d	NM_001163104	chrX	105011815	105068250	+	-3.93817	1.68742	0.257019	E1
St18	NM_173868	chr1	6720131	6851021	+	1.4815	2.35856	0.247733	E2
Prex2	NM_001033636	chr1	11254043	11293763	+	1.84268	1.79132	3.36831	E2
Crisp4	NM_030033	chr1	18105271	18127132	-	3.69676	2.24255	0.678801	E2
Defb44-ps	NR_002879	chr1	18200133	18213645	-	0.26085	2.0712	1.08001	E2
Defb41	NM_183124	chr1	18241058	18255219	-	3.00507	2.15849	194.254	E2
Defb41	NM_001040027	chr1	18250604	18255219	-	3.00507	1.83106	1.04066	E2
Gm4850	NR_015347	chr1	31321691	31324906	+	1.96129	1.72966	0.550655	E2
4930594C11Rik	NR_024017	chr1	37542695	37545450	-	0.844457	1.20387	4.90994	E2
Plcl1	NM_001114663	chr1	55462789	55811129	+	-1.67514	2.55831	0.352753	E2
Cps1	NM_001080809	chr1	67169600	67277841	+	1.21452	1.94465	1.43928	E2
A530032D15Rik	NM_213615	chr1	85084713	85106428	-	1.678	1.81235	1.19797	E2
Sp110	NM_030194	chr1	87473474	87495385	-	0.506816	2.24487	0.369062	E2
Sp110	NM_175397	chr1	87473474	87500466	-	1.66072	2.20801	0.288896	E2
Cdh19	NM_001081386	chr1	112785771	112873949	-	1.79949	2.0073	0.408321	E2
Il19	NM_001009940	chr1	132829232	132835818	-	1.27537	1.02393	0.245578	E2
Ly9	NM_001277968	chr1	173518743	173537541	-	2.51573	2.91204	0.182171	E2
Cd48	NM_007649	chr1	173612185	173635388	+	2.72364	2.99968	1.7873	E2
Slamf9	NM_029612	chr1	174405490	174408540	+	1.32753	1.80659	1.87664	E2
Aim2	NM_001013779	chr1	175350734	175396167	+	1.34859	1.17937	32.5697	E2
BC094916	NM_001024721	chr1	175451441	175466088	-	1.5219	1.68215	0.153844	E2
D1Pas1	NM_033077	chr1	188791294	188794506	+	4.71759	2.80467	1.87862	E2
1700007P06Rik	NR_040554	chr1	188949016	188951731	+	1.52627	1.40315	0.216479	E2
Cacnb2	NM_001252533	chr2	14745718	14909535	+	0.988349	2.20025	0.576451	E2
Gca	NM_145523	chr2	62502383	62532166	+	0.287867	1.94538	0.174164	E2
Scn2a1	NM_001099298	chr2	65508501	65605504	+	-2.54347	1.20124	1.01306	E2
Xirp2	NM_001083919	chr2	67284058	67364661	+	1.8221	1.99306	1.38508	E2
Aven	NM_001165935	chr2	112399838	112471410	+	1.13339	1.62017	8.75927	E2
Slc28a2	NM_172980	chr2	122252212	122286866	+	0	2.04518	0.967872	E2
Gm14085	NM_001085518	chr2	122310676	122353776	+	2.13557	2.02999	0.708919	E2
AU015228	NM_001033197	chr2	129926129	129929111	+	0.565017	1.36204	0.467232	E2
Cst12	NM_027054	chr2	148615096	148619173	+	3.82535	2.35771	0.260658	E2
Ptprtos	NR_040617	chr2	162216548	162219682	+	3.7707	4.53005	6.84365	E2
Gm5150	NM_001081687	chr3	15848069	15906332	-	2.72551	2.68057	0.173306	E2
Nlgn1	NM_001163387	chr3	25330762	26052229	-	3.38844	2.46859	3.00561	E2
Kcnmb2	NM_028231	chr3	31801624	32099102	+	3.85089	2.71351	3.2558	E2
2610316D01Rik	NR_045172	chr3	45084360	45182182	-	-0.190201	1.87584	8.93034	E2
1700027H10Rik	NR_040594	chr3	45220505	45243231	-	1.96717	1.3916	1.19566	E2
Gm20752	NR_040750	chr3	158739327	158971044	+	1.82251	3.06961	0.233318	E2
1700123O12Rik	NR_045185	chr4	10435177	10724949	-	4.16756	2.77771	0.55119	E2
Gm2560	NR_131155	chr4	14139158	14218456	-	1.78744	1.55083	1.31223	E2
Necab1	NM_178617	chr4	14879391	15076278	-	1.44457	2.20473	0.416143	E2
Mmp16	NM_019724	chr4	17780604	18045881	+	-0.0780616	2.09662	1.0107	E2
Lingo2	NM_001166001	chr4	35653896	35792445	-	5.04872	1.93872	0.322886	E2
Toporsl	NM_026652	chr4	52609145	52625035	+	1.7834	2.22763	0.692546	E2
Aldoart1	NM_001199270	chr4	72511616	72513668	-	0.61482	2.06387	25.2555	E2
Lepr	NM_001122899	chr4	101390011	101486272	+	0.129393	2.43489	1.15911	E2
Cyp4a12b	NM_172306	chr4	115084228	115111639	+	1.12112	2.92103	0.168504	E2
1700095A21Rik	NR_045468	chr4	145651165	145679000	+	0	1.73838	0.215318	E2
Gm13247	NM_001243139	chr4	145658643	145683119	-	1.09178	1.86296	6.55585	E2
Gm13247	NM_001243138	chr4	145658643	145696039	-	0	1.61356	8.53476	E2
Gm13251	NM_001085522	chr4	145728598	145749009	-	0.646792	2.49635	5.91593	E2
Gm13152	NM_001039209	chr4	146549974	146887529	+	0	1.65848	30.5943	E2
Gm13154	NM_001014397	chr4	146927385	146959310	+	0.466096	1.91571	40.9581	E2
Gm13157	NM_001127189	chr4	147128082	147183897	-	0.310277	1.5846	23.3532	E2
Hs3st1	NM_010474	chr5	40005173	40035870	-	2.67662	2.45778	0.815556	E2
Kcnip4	NM_001199243	chr5	48780741	48873895	-	1.67382	1.13199	0.436597	E2
Limch1	NM_001001980	chr5	67137078	67448398	+	1.90832	1.17985	0.190801	E2
Cox7b2	NM_030052	chr5	71834061	71939444	-	3.55012	2.24042	11.307	E2
Tmprss11f	NM_178730	chr5	86950250	87061449	-	-0.110289	1.85896	0.203331	E2
Tmprss11b	NM_177024	chr5	87088546	87105323	-	1.19641	1.51032	0.411447	E2
1700041A01Rik	NR_126428	chr5	88720385	88730048	-	4.01547	2.41045	0.272655	E2
Gm15446	NR_040366	chr5	110362581	110370729	+	-0.675136	1.26632	1.76191	E2
Myo18b	NM_028901	chr5	113117895	113325382	-	0.384153	1.54404	0.329878	E2
Sgsm1	NM_001309528	chr5	113672239	113709621	-	3.52742	1.50214	3.6851	E2
Oas1g	NM_011852	chr5	121326150	121337622	-	-0.0473375	1.72244	2.98335	E2
Oas1a	NM_145211	chr5	121346265	121357534	-	1.4952	1.50075	5.28926	E2
Adgrd1	NM_001081342	chr5	129602624	129710474	+	1.21433	1.09658	1.2007	E2
Cyp3a16	NM_007820	chr5	146197177	146230592	-	3.58961	2.63521	0.213518	E2
Cyp3a44	NM_177380	chr5	146585558	146617450	-	2.70252	2.89736	0.871477	E2
Cyp3a11	NM_007818	chr5	146666182	146691430	-	4.05558	3.38725	0.703594	E2
1700001J03Rik	NM_001008547	chr5	146994025	146996880	-	1.16122	1.45584	0.233402	E2
Fry	NM_172887	chr5	151062504	151300328	+	0.862418	1.57353	0.41715	E2
Foxp2	NM_001286607	chr6	15135505	15391977	+	1.92173	2.08075	0.175957	E2
Gm20756	NR_040771	chr6	25881425	25927227	+	1.88133	2.15493	1.95689	E2
Grm8	NM_001311072	chr6	27225120	28076426	-	1.36836	2.4121	0.318108	E2
Creb5	NM_001327821	chr6	53237296	53650357	+	1.47437	2.17652	1.03462	E2
Gm31520	NR_136927	chr6	66222498	66234839	+	2.67502	3.29329	3.39702	E2
Cntn3	NM_008779	chr6	102113299	102414661	-	0.550605	2.71281	0.579958	E2
Cntn6	NM_017383	chr6	104443037	104813399	+	1.7593	2.26523	0.610092	E2
Clec4d	NM_001163161	chr6	123212124	123225286	+	2.70764	2.64087	0.163774	E2
Clec4e	NM_019948	chr6	123231806	123239889	-	4.04872	3.07637	0.434958	E2
Klra17	NM_133203	chr6	129781171	129826690	-	2.03985	1.56419	0.321649	E2
Lmo3	NM_207222	chr6	138313001	138530489	-	3.65842	2.61999	0.153319	E2
Far2	NM_178797	chr6	147995937	148131282	+	2.5848	2.23092	1.06861	E2
Pla2g4c	NM_001168504	chr7	13911015	13946017	+	0.873487	1.07516	0.991641	E2
Pla2g4c	NM_001004762	chr7	13914670	13946017	+	0.600897	1.12407	0.40125	E2
Cabp5	NM_013877	chr7	13983503	13994227	+	3.86131	1.71904	0.396151	E2
Nlrp4e	NM_001004194	chr7	24086210	24147296	+	0.506816	1.62868	0.351277	E2
Cd177	NM_026862	chr7	25529001	25545330	-	-0.587092	1.34278	0.60624	E2
1600014C10Rik	NM_028166	chr7	38968805	38982584	+	-0.377993	2.19037	2.83884	E2
Gm2381	NR_046214	chr7	50072196	50122604	-	1.47748	1.65437	7.73099	E2
Zfp936	NM_001034893	chr7	50432957	50447479	+	4.02445	1.94561	6.25832	E2
EU599041	NM_001177525	chr7	50469408	50482212	+	0.936748	1.83739	8.48863	E2
Snhg14	NR_015456	chr7	67114462	67119317	-	0.814834	1.12752	3.27337	E2
Otud7a	NM_130880	chr7	70589657	70903913	+	-0.493184	2.54047	0.673414	E2
4933430H16Rik	NR_045855	chr7	90086447	90119901	-	2.01009	2.36128	0.416131	E2
Trim30d	NM_001167828	chr7	111618528	111656363	-	0.466096	2.2056	0.376256	E2
Usp17le	NM_001256973	chr7	111916562	111925984	-	1.26754	1.05016	1.25847	E2
Usp17lb	NM_201409	chr7	111988825	111991018	-	1.12481	1.19798	0.73083	E2
Sox6	NM_001277326	chr7	122614385	122989654	-	2.32926	2.62949	0.378157	E2
1700007K09Rik	NM_027037	chr7	138469444	138473013	-	1.22083	1.67794	0.189112	E2
Cd209c	NM_130903	chr8	3940221	3946863	-	2.55434	3.05694	0.357458	E2
Defb4	NM_019728	chr8	19198703	19201547	+	3.61076	2.65299	0.175196	E2
Unc5d	NM_153135	chr8	29757188	30330108	-	1.70608	2.77998	0.216901	E2
Sorbs2	NM_001310708	chr8	46747346	46913260	+	1.25816	1.54612	0.308997	E2
Tenm3	NM_001145937	chr8	49311018	49760044	-	3.01673	2.15974	0.562528	E2
Sgol2b	NM_001195687	chr8	66403490	66430967	-	2.65148	2.4502	0.610983	E2
Cmtm2a	NM_027022	chr8	106804941	106817081	-	1.12481	1.27497	0.533369	E2
Ces2b	NM_198171	chr8	107355543	107362552	+	3.59447	2.72503	0.171978	E2
Ces2e	NM_001163756	chr8	107450159	107458572	+	2.21096	3.51206	0.71708	E2
Ces2h	NM_001272045	chr8	107524752	107544310	+	-2.16993	2.48701	0.146027	E2
Plcg2	NM_172285	chr8	120022174	120159042	+	-0.233177	1.25184	0.212394	E2
Dync2h1	NM_029851	chr9	6928502	7177046	-	-0.11531	1.74685	0.961071	E2
A630095E13Rik	NM_001033325	chr9	36443338	36446187	-	2.56639	3.01075	6.23458	E2
Gfral	NM_205844	chr9	76011908	76061464	-	1.5847	2.28042	0.554543	E2
Cpne4	NM_028719	chr9	104472117	104936874	+	2.00733	2.78192	3.98972	E2
H60c	NM_001204916	chr10	7078769	7090333	+	1.99389	2.53556	1.90123	E2
Gm5177	NR_033630	chr10	10325742	10336111	+	2.51225	3.00228	2.61662	E2
9330159F19Rik	NM_001162537	chr10	28931448	28950585	+	1.32035	1.65026	2.22857	E2
Zfa-ps	NR_037920	chr10	52262125	52265545	-	2.37141	1.491	1.19697	E2
1700023F02Rik	NR_038039	chr10	65583356	65586812	-	3.38309	3.38984	0.311958	E2
4930407I19Rik	NR_131070	chr10	65608043	65642262	+	2.57563	2.49687	0.217511	E2
A330049N07Rik	NR_040646	chr10	72436050	72549453	-	1.26754	1.87266	0.392703	E2
Tspan8	NM_001168679	chr10	115254339	115286949	+	3.15943	2.78212	0.265993	E2
4930477N07Rik	NR_126085	chr10	118757289	118768918	+	2.71362	2.37533	5.13934	E2
Grip1	NM_001277293	chr10	118891089	119524316	+	1.26754	1.50929	0.153404	E2
4930503E24Rik	NR_028310	chr10	123906129	123961544	+	2.3602	2.81256	30.3114	E2
4930415F15Rik	NM_028669	chr11	11389268	11415193	+	3.15004	2.04832	0.975997	E2
4930512M02Rik	NM_001305143	chr11	11489225	11527841	-	1.09178	2.55008	0.257954	E2
Gm12070	NR_002890	chr11	26685107	26687859	+	0.622731	2.22985	120.935	E2
Trim58	NM_001039047	chr11	58453966	58465906	+	3.12685	1.52088	0.225087	E2
Gm12295	NR_040280	chr11	65091155	65101335	-	2.30114	1.64215	0.584796	E2
Agmo	NM_178767	chr12	37968225	38308519	+	0.430848	2.32501	2.71782	E2
Wdr20rt	NM_027614	chr12	66326503	66329441	+	2.67068	2.84218	0.829074	E2
Gm21319	NM_001270722	chr12	89320164	89569046	+	2.26754	1.63153	2.04296	E2
Serpina16	NM_001310472	chr12	104907017	104914972	-	2.09818	2.74295	0.235771	E2
Gm2721	NR_045085	chr12	106633065	106641970	-	0.360204	1.39331	0.668842	E2
Macc1	NM_001163136	chr12	120681882	120705405	+	1.5365	1.68102	14.8159	E2
Akr1c12	NM_013777	chr13	4267417	4278645	-	0.850143	1.68235	14.8572	E2
Adarb2	NR_110345	chr13	8202111	8768008	+	2.29501	2.26796	0.188057	E2
Gm10336	NR_045170	chr13	12274983	12278755	-	0.740519	1.8119	3.494	E2
Elmo1	NM_080288	chr13	20182375	20700222	+	-1	1.97091	0.354139	E2
Serpinb9e	NM_011456	chr13	33341478	33352715	+	0.501362	1.51082	0.33441	E2
Serpinb6d	NM_001300892	chr13	33753343	33763454	+	1.52684	2.48691	0.464123	E2
Gm3604	NM_001162910	chr13	62469075	62484534	-	-0.0632522	1.54711	3.00483	E2
Nlrp4f	NM_175290	chr13	65278418	65307024	-	2.98143	2.55652	9.07787	E2
Adcy2	NM_153534	chr13	68758919	69138419	-	1.82329	3.09664	0.363085	E2
Naip5	NM_010870	chr13	100981694	101017291	-	-0.0343574	1.22871	3.63744	E2
4933425L06Rik	NM_025751	chr13	105872201	105911862	+	3.87564	2.4536	0.263485	E2
Mnd1-ps	NR_030680	chr14	10716608	10719382	+	0.646792	2.51169	0.905558	E2
Grid1	NM_008166	chr14	35633321	36394301	+	0.384153	2.27126	1.39014	E2
Ang3	NM_001123394	chr14	44534733	44540745	+	0	1.38044	0.31595	E2
Rnase6	NM_030098	chr14	51748742	51750796	+	0.398141	1.2694	1.83028	E2
Ang4	NM_177544	chr14	52383566	52393265	-	2.26639	3.34448	1.11364	E2
Gm10845	NR_033535	chr14	80260327	80268983	-	1.91815	3.2125	0.460645	E2
Slain1	NM_198014	chr14	104049459	104104016	+	0.84642	2.25108	3.28251	E2
Mroh2b	NM_001166066	chr15	4848736	4912201	+	2.0449	1.79583	0.752687	E2
Capsl	NM_029341	chr15	9365782	9395790	+	1.37892	2.36723	0.421567	E2
Grhl2	NM_026496	chr15	37162790	37293323	+	1.70197	1.38398	2.7048	E2
Kcnk9	NM_001033876	chr15	72342548	72376709	-	1.57201	2.15987	0.556114	E2
Cntn1	NM_001159648	chr15	91881595	92172398	+	2.55434	2.79751	1.12357	E2
Cntn1	NM_007727	chr15	91958558	92172398	+	-0.234961	2.76652	1.37	E2
Adamts20	NM_001164785	chr15	94150762	94234781	-	2.69174	2.17712	0.227958	E2
Lamp3	NM_177356	chr16	19653473	19706458	-	1.20195	2.23191	6.41797	E2
Gm6815	NR_102685	chr16	36194565	36197972	-	3.55434	1.94196	1.40285	E2
Dppa2	NM_028615	chr16	48310386	48319626	+	1.57201	2.09237	3.24553	E2
Tiam1	NM_001145887	chr16	89787355	89818597	-	1.65148	1.85376	2.06419	E2
Pabpc6	NM_001163836	chr17	9859361	9862569	-	1.9176	1.88177	3.64553	E2
Esp4	NM_001177583	chr17	40735542	40739566	+	2.05502	3.44718	0.384277	E2
Rftn1	NM_181397	chr17	50132631	50329822	-	1.21227	2.35746	0.155043	E2
Ccdc178	NM_027616	chr18	21969397	22329897	-	1.3923	2.45641	0.343102	E2
Pcdhb3	NM_053128	chr18	37460452	37464239	+	-0.744204	1.12222	1.23604	E2
Pcdhb12	NM_053137	chr18	37595274	37598308	+	1.62986	1.33434	0.488168	E2
Pcdhb22	NM_053147	chr18	37678006	37681073	+	-0.352627	1.32111	3.18534	E2
Cyp2c55	NM_028089	chr19	39081508	39117177	+	1.47391	1.95678	121.475	E2
Cyp2c65	NM_028191	chr19	39135495	39168438	+	2.31028	2.51711	1.16341	E2
Ssx9	NM_199063	chrX	8325555	8331713	+	1.70608	1.30032	0.336513	E2
Ssxa1	NM_001205086	chrX	20695539	20699214	+	3.97742	3.04959	0.154097	E2
Gm4907	NM_001034864	chrX	23469888	23484676	+	3.68699	2.36587	2.06205	E2
Btg1-ps1	NM_001243943	chrX	35367084	35371992	-	0.61482	1.91512	0.149849	E2
3830417A13Rik	NM_027512	chrX	61426722	61431953	+	1.8525	3.33751	1.26926	E2
Gm1141	NR_027801	chrX	69177776	69186210	+	3.53153	1.17848	0.379792	E2
Gm41	NR_036689	chrX	83590813	83600333	-	2.75182	1.78875	0.272555	E2
Prame	NM_029459	chrX	132147540	132162244	-	2.64387	2.59854	0.357902	E2
Tmsb15a	NM_030106	chrX	132253205	132255212	-	4.0449	2.13649	0.445475	E2
Ppef1	NM_011147	chrX	157061026	157157904	-	3.2055	1.05919	10.4316	E2
Hecw2	NM_172655	chr1	53987658	54251878	-	1.15697	1.22547	0.680367	E3
Ctla4	NM_001281976	chr1	60965868	60972676	+	0.76807	1.46184	0.151955	E3
Pth2r	NM_139270	chr1	65357830	65435818	+	-0.756333	1.00552	0.172119	E3
Slc19a3	NM_030556	chr1	83009097	83035023	-	0.113137	1.07065	0.557449	E3
C130026I21Rik	NM_001037909	chr1	85242918	85267141	-	1.55061	2.57968	0.724342	E3
Sp140	NM_001013817	chr1	87497277	87541611	+	0.706081	1.31997	4.99199	E3
Sp100	NM_013673	chr1	87546562	87606572	+	-1.36765	1.20206	0.331178	E3
Chml	NM_021350	chr1	177612368	177618484	-	0.449844	1.27962	10.1654	E3
Lamb3	NM_001277928	chr1	195128436	195170072	+	1.76917	1.09228	0.433926	E3
Sfmbt2	NM_001198808	chr2	10292077	10516880	+	-0.00911443	1.71374	2.01207	E3
Sfmbt2	NM_001198809	chr2	10294062	10360764	+	-2.81992	1.43532	0.308455	E3
Sfmbt2	NM_177386	chr2	10294062	10516880	+	-2.81992	1.7632	1.92454	E3
Scn3a	NM_018732	chr2	65295174	65405549	-	-0.164955	1.8622	0.219509	E3
B3galt1	NM_020283	chr2	67942728	67960939	+	1.42375	1.27253	1.19997	E3
Cyct	NM_009989	chr2	76191998	76198510	-	1.12991	1.15332	0.491458	E3
Prdx6b	NM_177256	chr2	80132626	80135515	+	2.67207	1.78816	5.70085	E3
Ccdc73	NM_177600	chr2	104726480	104839894	+	-1.03436	1.16183	0.233752	E3
Stmn2	NM_025285	chr3	8509526	8561604	+	-0.781831	1.00187	0.6119	E3
Pex5l	NM_001289505	chr3	32846847	32981982	-	2.47973	2.48155	1.26579	E3
Gm6639	NR_040748	chr3	35496073	35565085	-	2.06245	1.84275	2.56551	E3
4930529C04Rik	NR_033593	chr3	90875583	90879114	+	3.15697	1.42728	1.26579	E3
Amy1	NM_001110505	chr3	113258869	113280668	-	2.52659	2.21535	0.168585	E3
Ndst4	NM_022565	chr3	125107008	125427904	+	-0.584963	2.75158	0.838003	E3
Chd7	NM_001277149	chr4	8617552	8795596	+	-1	1.07927	0.673553	E3
Baat	NM_007519	chr4	49502289	49519430	-	0.576469	1.43631	0.308212	E3
Lepr	NM_010704	chr4	101390011	101464863	+	0.129393	2.44507	0.272788	E3
Adam22	NM_001098225	chr5	8072346	8368160	-	1.35179	1.29612	0.159913	E3
Abcb1a	NM_011076	chr5	8660091	8748570	+	2.73584	1.69518	3.00067	E3
2900026A02Rik	NM_172884	chr5	113515342	113592333	-	0.646792	1.06272	7.26993	E3
Gimap8	NM_212486	chr6	48597359	48610874	+	-1.94312	1.00795	0.296762	E3
Gimap6	NM_153175	chr6	48651581	48658243	-	0.522845	2.12726	2.06902	E3
BC064078	NR_015455	chr6	128942978	128956665	+	0.131311	1.45677	0.16118	E3
Clec2f	NM_001277202	chr6	128964129	128970545	+	1.60841	2.31406	26.277	E3
Klra5	NM_008463	chr6	129849008	129863242	-	3.24569	2.02621	0.153269	E3
Gm8994	NM_001142734	chr6	136277556	136280001	+	1.22005	1.47272	22.2134	E3
Smim17	NM_001134752	chr7	6367885	6383797	+	0.86699	1.36843	0.270376	E3
Psg16	NM_001310628	chr7	17659388	17718799	+	-1.52313	1.31033	0.310375	E3
Snurf	NM_033174	chr7	67127386	67150042	-	0.930573	1.23781	0.42869	E3
Snrpn	NM_013670	chr7	67127387	67150042	-	0.930573	1.23782	5.43935	E3
Snrpn	NM_001082961	chr7	67127387	67242494	-	3.60043	2.23077	1.93558	E3
Snrpn	NM_001082962	chr7	67127387	67285105	-	1.45586	2.26452	0.652545	E3
B230209E15Rik	NR_045727	chr7	68674295	68760213	-	-0.170623	1.22401	0.199792	E3
A230057D06Rik	NR_015533	chr7	68850735	69072460	-	1.70841	1.21005	0.292075	E3
Fam189a1	NM_183087	chr7	71900981	72301414	-	0.0917788	2.05031	1.52014	E3
Usp17lc	NM_010089	chr7	110565209	110567688	+	3.24569	2.49202	0.331843	E3
Acsm4	NM_178414	chr7	126833539	126858080	+	1.45674	1.61204	0.711719	E3
Ttc29	NM_183096	chr8	80737240	80918225	+	0.106733	1.12345	0.318799	E3
Mgat4d	NM_026233	chr8	85872370	85903301	+	0.825818	1.29161	0.452103	E3
Ces2f	NM_001079865	chr8	107471255	107479862	+	2.53598	2.47715	0.302128	E3
Pate2	NM_001033421	chr9	35477223	35480474	+	1.84391	3.21837	0.267017	E3
1700027I24Rik	NR_040741	chr9	36476440	36500774	-	1.16512	2.16637	0.226812	E3
1700001J11Rik	NR_033613	chr9	39858142	39860610	+	2.86556	2.77092	0.784077	E3
Pcolce2	NM_029620	chr9	95538046	95595970	+	0.564911	1.77656	0.188436	E3
Plekhg1	NM_001033253	chr10	6379238	6473874	-	2.67429	1.2869	0.219482	E3
Raet1d	NM_020030	chr10	22081699	22093945	+	-0.670742	1.37073	3.33427	E3
Slc35f1	NM_178675	chr10	52410306	52831428	+	2.16873	2.08147	3.90985	E3
Slc5a8	NM_145423	chr10	88348736	88392260	+	2.7607	2.5355	0.305624	E3
Anks1b	NM_001128086	chr10	89336253	90435729	+	0.6148	1.81784	0.305203	E3
1700017N19Rik	NM_001081246	chr10	100055019	100081025	+	-0.887421	1.33276	0.240834	E3
Slc6a15	NM_001252330	chr10	102830441	102882013	+	-0.288223	1.84897	2.06194	E3
1700025F24Rik	NR_040578	chr10	118850499	118863920	+	2.17553	2.85424	0.259007	E3
Gm4489	NR_027637	chr10	121556752	121567614	+	1.24091	2.42943	0.281995	E3
Slfn4	NM_001302559	chr11	82988687	83003718	+	1.92729	1.60624	2.03358	E3
Slfn3	NM_011409	chr11	83004831	83028656	+	2.12685	2.30515	8.12254	E3
AI662270	NR_015519	chr11	83037077	83040086	+	1.5244	1.77723	25.352	E3
1700030C10Rik	NR_015521	chr12	20810252	20821640	-	1.60671	2.11947	0.323747	E3
Fut8	NM_001252615	chr12	78489850	78576983	+	0.646792	1.104	0.502481	E3
Gm8300	NM_001177565	chr12	88855265	88859215	+	1.70608	1.29245	1.12625	E3
Gm7104	NR_033570	chr12	89521310	89525514	-	1.35179	1.87541	0.193984	E3
Akr1c13	NM_013778	chr13	4190432	4204849	+	0.129393	1.64371	13.7119	E3
Serpinb9g	NM_011455	chr13	33576658	33587869	+	0.752841	1.03691	0.225573	E3
Serpinb6c	NM_148942	chr13	33971684	33997577	-	0.164039	1.29069	2.12854	E3
Gm904	NM_001033770	chr13	50738596	50741207	+	0	1.04381	1.42052	E3
BC052688	NR_028430	chr13	61872939	61888642	+	1.93675	1.7836	4.667	E3
4933433G19Rik	NR_045851	chr13	67097753	67133341	-	2.60671	1.45426	0.150601	E3
Zfp459	NM_177811	chr13	67506649	67522354	-	-0.533365	1.2473	0.311865	E3
Naip6	NM_010871	chr13	101051075	101086571	-	-0.353208	1.30538	2.87409	E3
Naip7	NM_021545	chr13	101053069	101087643	-	1.93675	1.26023	0.248679	E3
Naip1	NM_008670	chr13	101177724	101222819	-	0.681428	1.2774	2.1848	E3
Ptpn20	NM_008978	chr14	34402455	34453940	+	2.29501	1.50413	0.147334	E3
AY358078	NM_194347	chr14	52419720	52446034	+	2.61993	2.12559	5.01107	E3
Phf11a	NM_172603	chr14	59895749	59916359	-	0.0618299	1.07438	0.358089	E3
Spata13	NM_001310594	chr14	61351740	61383393	+	1.94165	1.24328	0.895568	E3
Nov	NM_010930	chr15	54577482	54585316	+	2.4958	1.95305	0.434869	E3
Gml	NM_001177524	chr15	74643884	74649245	-	0.564911	1.30512	0.242819	E3
Gml2	NM_010416	chr15	74649505	74654866	+	0.564911	2.31193	0.913389	E3
2610037D02Rik	NR_040423	chr15	96020904	96028405	-	1.37609	1.93348	0.383144	E3
Ifitm7	NM_001270718	chr16	13981794	13986960	-	0.327531	1.17606	1.43056	E3
2010005H15Rik	NM_029733	chr16	36221647	36257513	+	0	1.46507	0.154725	E3
Cfap44	NM_001033247	chr16	44394911	44482541	+	-1.03972	1.13182	0.157921	E3
Zfp677	NM_172486	chr17	21520711	21536229	+	-1.07119	1.70198	1.36353	E3
Cyp4f40	NM_001101588	chr17	32796427	32813425	+	0.00779598	1.58449	3.64022	E3
Crisp2	NM_001204071	chr17	40901682	40931095	-	-1.41453	1.73604	0.25018	E3
4932415M13Rik	NR_073205	chr17	53855833	53873168	+	1.00733	2.25468	0.391381	E3
Pcdhb11	NM_053136	chr18	37581071	37584686	+	0.2806	1.52561	1.15283	E3
Eno1b	NM_001025388	chr18	48204988	48208037	+	4.82929	1.62611	475.909	E3
Gm4841	NM_001034859	chr18	60427954	60432921	-	2.41262	1.78313	3.29901	E3
Cyp2c66	NM_001011707	chr19	39188387	39261246	+	1.34962	2.31946	0.460086	E3
Ssxb10	NM_199064	chrX	7904549	7913361	+	1.09178	1.5165	0.902684	E3
Ssxb1	NM_026492	chrX	7990430	7999283	+	0	1.61779	0.405298	E3
Gm14459	NM_001126491	chrX	8091177	8102080	-	1.43138	1.80912	0.52479	E3
Ssxb6	NM_001205108	chrX	8119729	8125381	-	0.646792	2.48432	1.05476	E3
Ssxb3	NM_198898	chrX	8160669	8166372	-	1.43138	1.0642	0.505412	E3
Ssxb8	NM_001081565	chrX	8262456	8267970	-	1.93675	1.27152	0.883158	E3
Ssxb5	NM_199319	chrX	8380816	8386512	+	2.73484	2.51701	1.07761	E3
Gm5124	NR_045668	chrX	20937990	20941750	+	-0.890546	1.73897	6.69369	E3
Btg1-ps2	NM_001034856	chrX	35391375	35396291	-	1.86989	2.31275	0.161831	E3
3830403N18Rik	NM_027510	chrX	53389748	53406673	+	0.84642	1.45173	29.0087	E3
Gm364	NM_001128625	chrX	54662325	54741948	+	0.0307792	1.2576	0.251001	E3
Magea10	NM_001085506	chrX	69627208	69632197	-	3.75369	1.98885	2.91895	E3
Dach2	NM_001289732	chrX	110411118	110949995	+	3.07936	1.76417	0.268216	E3
Nxf3	NM_001024141	chrX	132606637	132619794	-	2.01156	1.34411	8.45456	E3
Plp1	NM_001290561	chrX	133357284	133373121	+	-0.0632522	1.01591	0.345812	E3
Trap1a	NM_011635	chrX	135868221	135872708	+	0.847738	2.36008	3.51812	E3
Gm16445	NM_001243032	chrX	150587113	150591430	-	0.84642	1.93959	0.163142	E3
Magea6	NM_020019	chrX	151358554	151360658	-	2.02175	1.73285	1.24745	E3
Magea8	NM_020020	chrX	151420317	151430393	-	2.60671	1.31542	4.50643	E3
Xkr4	NM_001011874	chr1	3204562	3661579	-	3.58351	2.59015	NA	N1
Rp1	NM_001195662	chr1	4280926	4399322	-	3.35617	2.44887	NA	N1
Rp1	NM_011283	chr1	4333587	4350395	-	1.73484	3.11633	NA	N1
Sox17	NM_001289464	chr1	4481008	4487435	-	3.43568	1.82561	NA	N1
Oprk1	NM_001204371	chr1	5578573	5596214	+	2.33756	2.38841	NA	N1
Npbwr1	NM_010342	chr1	5903787	5907479	-	2.4343	2.27858	NA	N1
Sntg1	NM_001290390	chr1	8349819	9289958	-	2.06922	2.54148	NA	N1
A830018L16Rik	NM_001160370	chr1	11404185	11591902	+	2.17247	2.31708	NA	N1
A830018L16Rik	NM_001160369	chr1	11404185	11965983	+	2.17247	2.44098	NA	N1
Gm17644	NR_045297	chr1	12657643	12663171	+	0.646792	2.3083	NA	N1
Msc	NM_010827	chr1	14743428	14746047	-	1.57201	3.6647	NA	N1
Trpa1	NM_177781	chr1	14862728	14908943	-	2.88307	2.66736	NA	N1
Kcnb2	NM_001098528	chr1	15302532	15704295	+	2.70534	2.43934	NA	N1
Jph1	NM_020604	chr1	16985020	17087970	-	-3.05365	2.07138	NA	N1
Tfap2d	NM_153154	chr1	19093102	19156413	+	3.23249	2.32319	NA	N1
Tfap2b	NM_001286340	chr1	19198994	19228926	+	1.80348	1.57885	NA	N1
Tfap2b	NM_001025305	chr1	19202134	19228926	+	-0.908221	1.59947	NA	N1
4930486I03Rik	NR_045734	chr1	20346534	20382381	+	3.66303	3.02989	NA	N1
Gm4956	NR_002858	chr1	21275326	21288393	-	2.4661	2.17959	NA	N1
Khdc1b	NM_001113187	chr1	21373636	21376465	+	3.24569	3.52943	NA	N1
Kcnq5	NM_001310477	chr1	21388479	21952731	-	4.19185	2.44673	NA	N1
Kcnq5	NM_001160139	chr1	21388483	21952023	-	2.15697	2.44678	NA	N1
Rims1	NM_001012623	chr1	22278502	22812563	-	3.27201	2.39467	NA	N1
Col19a1	NM_007733	chr1	24264521	24594276	-	2.48011	1.3684	NA	N1
4931408C20Rik	NM_001033764	chr1	26738645	26744305	-	2.33812	3.45219	NA	N1
Gm597	NM_001013750	chr1	28832966	28837097	-	3.84268	2.58054	NA	N1
4931428L18Rik	NR_033445	chr1	31197922	31279501	-	2.10053	1.31043	NA	N1
Lgsn	NM_153601	chr1	31233279	31261570	+	1.08048	1.77473	NA	N1
Khdrbs2	NM_133235	chr1	32229650	32714583	+	0.725479	2.45381	NA	N1
Amer3	NM_213727	chr1	34636537	34647789	+	1.37331	1.63013	NA	N1
Pantr1	NR_027826	chr1	42705044	42751670	-	-1.10127	1.70438	NA	N1
Dalir	NR_130904	chr1	42807556	42809731	+	1.53159	1.54325	NA	N1
Stk-ps2	NR_037690	chr1	46077259	46087282	-	1.15697	1.50148	NA	N1
Dnah7b	NM_001160386	chr1	46123582	46430395	+	0.412908	2.13013	NA	N1
Dnah7c	NM_001310335	chr1	46482362	46864322	+	2.10203	1.76619	NA	N1
Boll	NM_001113367	chr1	55356912	55419551	-	-0.234343	2.18011	NA	N1
Boll	NM_029267	chr1	55356912	55420313	-	-2	2.16949	NA	N1
9130227L01Rik	NR_045837	chr1	55988084	56028942	+	2.11375	1.8923	NA	N1
9530026F06Rik	NR_040483	chr1	61435275	61452748	+	1.23887	2.56176	NA	N1
Map2	NM_001039934	chr1	66221902	66489157	+	0.892522	1.78936	NA	N1
Map2	NM_001310634	chr1	66368297	66489157	+	2.77716	2.08256	NA	N1
Erbb4	NM_010154	chr1	68078760	69154633	-	2.64528	2.08667	NA	N1
Spag16	NM_001271533	chr1	69873543	69972824	+	2.06245	2.58079	NA	N1
Spag16	NM_029160	chr1	69873543	70771706	+	2.06245	2.4489	NA	N1
Spag16	NM_025728	chr1	69998188	70771706	+	3.67183	2.42087	NA	N1
Vwc2l	NM_001310658	chr1	70772288	70931955	+	2.02445	1.96845	NA	N1
Vwc2l	NM_177164	chr1	70772288	70931971	+	2.02445	1.96844	NA	N1
1700027A15Rik	NR_038001	chr1	73062609	73072082	+	4.81857	2.31411	NA	N1
Pinc	NR_003202	chr1	73437958	73454143	-	3.72551	3.53377	NA	N1
D530049I02Rik	NR_040605	chr1	73445541	73477353	+	3.41715	2.72972	NA	N1
Gm17751	NR_038012	chr1	76485707	76498603	+	5.16411	2.22081	NA	N1
Scg2	NM_001310680	chr1	79431243	79436665	-	0.791365	2.1398	NA	N1
1700016L21Rik	NR_040460	chr1	80442506	80472235	+	1.75889	1.10939	NA	N1
Dock10	NM_001285927	chr1	80497642	80661927	-	2.2235	2.48813	NA	N1
Dock10	NM_175291	chr1	80497642	80755128	-	2.09522	2.4835	NA	N1
Nyap2	NM_172849	chr1	81073891	81268226	+	3.79308	2.47727	NA	N1
Col4a3	NM_007734	chr1	82583495	82718634	+	4.11857	1.11782	NA	N1
Daw1	NM_027725	chr1	83156336	83207147	+	2.12141	2.27297	NA	N1
Sphkap	NM_172430	chr1	83252355	83404775	-	4.26271	2.77226	NA	N1
Pid1	NM_001003948	chr1	84032867	84281220	-	0.814834	2.59358	NA	N1
St8sia4	NM_009183	chr1	97484258	97564171	-	2.95963	2.16273	NA	N1
St8sia4	NM_001159745	chr1	97523819	97564171	-	2.95963	2.17905	NA	N1
4930598F16Rik	NR_040479	chr1	97597760	97613095	-	4.07749	2.49462	NA	N1
1700063A18Rik	NR_040467	chr1	97887235	97918335	-	3.08963	2.17605	NA	N1
4930533P14Rik	NR_040478	chr1	98508633	98559150	-	2.89324	2.50779	NA	N1
Slco4c1	NM_172658	chr1	98715360	98768748	-	3.41002	2.24819	NA	N1
Panct2	NR_131964	chr1	98767702	98777811	+	2.57772	2.41573	NA	N1
Slco6b1	NR_120500	chr1	98802752	98894137	-	1.38117	2.56031	NA	N1
Slco6c1	NM_028942	chr1	98956025	99024880	-	2.96227	2.47215	NA	N1
Cntnap5b	NM_172851	chr1	101669341	102382519	+	5.69193	2.70705	NA	N1
Gm20268	NR_037989	chr1	103052344	103071779	+	3.42158	1.95547	NA	N1
Cdh20	NM_011800	chr1	106665395	106892058	+	3.88794	2.33422	NA	N1
Rnf152	NM_001160368	chr1	107173493	107253287	-	1.42707	2.51746	NA	N1
Serpinb12	NM_027971	chr1	108831025	108853655	+	1.38792	2.81382	NA	N1
Serpinb12	NM_001199213	chr1	108835533	108853657	+	1.15393	2.83375	NA	N1
Serpinb13	NM_172852	chr1	108877560	108897772	+	3.94317	2.5962	NA	N1
Serpinb3a	NM_009126	chr1	108942163	108948880	-	1.83505	2.33969	NA	N1
Serpinb3d	NM_201376	chr1	108974769	108980057	-	3.0029	2.64309	NA	N1
Serpinb3b	NM_198680	chr1	109050537	109057691	-	1.72531	1.98933	NA	N1
Serpinb3c	NM_201363	chr1	109167777	109174948	-	3.32926	1.51334	NA	N1
Serpinb11	NM_025867	chr1	109258890	109277052	+	2.96938	2.34421	NA	N1
D830032E09Rik	NR_102306	chr1	109813835	109847524	+	3.86323	2.92685	NA	N1
Cdh7	NM_001316743	chr1	111879476	112036480	+	2.97199	1.90244	NA	N1
Cdh7	NM_001316744	chr1	111879878	112036480	+	2.59048	1.90972	NA	N1
Cdh7	NM_172853	chr1	111880299	112036480	+	2.39284	1.90989	NA	N1
Cntnap5a	NM_001077425	chr1	117581713	118477251	+	4.72364	2.62116	NA	N1
Dpp10	NM_199021	chr1	125228714	125942136	-	3.99668	2.63922	NA	N1
Gpr39	NM_027677	chr1	127573572	127770438	+	1.63496	2.4315	NA	N1
Lypd1	NM_001311090	chr1	127764198	127807964	-	3.61031	2.79549	NA	N1
Lypd1	NM_145100	chr1	127764198	127808791	-	4.17387	2.79338	NA	N1
Lypd1	NM_001311089	chr1	127764198	127809505	-	3.01156	2.81814	NA	N1
Nckap5	NM_172484	chr1	127810212	128389504	-	-0.10191	2.69375	NA	N1
Thsd7b	NM_172485	chr1	131169880	132115855	+	2.88509	1.96851	NA	N1
Cd55b	NM_001317361	chr1	132285104	132319620	-	1.80673	1.93071	NA	N1
Cd55	NM_010016	chr1	132335602	132359321	-	-0.753825	1.01881	NA	N1
Zp3r	NM_009581	chr1	132473282	132526183	-	1.99067	1.72918	NA	N1
C4bp-ps1	NR_028304	chr1	132566778	132578148	-	1.42094	1.71322	NA	N1
Pigr	NM_011082	chr1	132723260	132748826	+	1.43321	1.45613	NA	N1
Il20	NM_001311091	chr1	132803561	132807873	-	1.03219	1.26181	NA	N1
Nr5a2	NM_001159769	chr1	138740160	138850207	-	1.75817	1.58161	NA	N1
Gm4788	NM_001029977	chr1	141594495	141677816	-	2.40825	2.48418	NA	N1
Cfhr2	NM_001025575	chr1	141706868	141755276	-	3.90663	2.06032	NA	N1
Cfh	NM_009888	chr1	141982431	142079988	-	2.59856	2.13935	NA	N1
Kcnt2	NM_001081027	chr1	142142833	142506838	+	-0.584963	2.30094	NA	N1
4930590L20Rik	NR_040604	chr1	142466752	142552979	-	3.07749	2.49244	NA	N1
Brinp3	NM_153539	chr1	148342795	148749602	+	1.23401	1.79027	NA	N1
Brinp3	NM_001145807	chr1	148344816	148749602	+	0.643132	1.8084	NA	N1
Hmcn1	NM_001024720	chr1	152409631	152840565	-	0.775705	2.50533	NA	N1
C730036E19Rik	NR_038011	chr1	152985163	152991225	+	5.09416	3.31494	NA	N1
Zfp648	NM_001204908	chr1	156048316	156052804	+	2.26966	3.29028	NA	N1
4930452N14Rik	NR_040629	chr1	156088650	156104036	-	1.89802	2.83718	NA	N1
4930532M18Rik	NR_108050	chr1	156102818	156117546	+	1.9176	2.10657	NA	N1
Cacna1e	NM_009782	chr1	156239648	156573050	-	2.40241	2.77111	NA	N1
Brinp2	NM_207583	chr1	160175399	160286391	-	0.431382	2.88401	NA	N1
Astn1	NM_001205204	chr1	160292434	160621917	+	2.30495	1.7673	NA	N1
Mael	NM_175296	chr1	168131515	168168875	-	1.10203	1.1004	NA	N1
Gm4846	NM_001164306	chr1	168413743	168427719	-	1.63822	2.23204	NA	N1
Gm4847	NM_001164312	chr1	168559101	168577824	-	3.71362	2.70411	NA	N1
Fmo9	NM_172844	chr1	168592185	168611976	-	-0.0762424	2.23707	NA	N1
Lrrc52	NM_001013382	chr1	169375805	169396911	-	3.5169	1.4606	NA	N1
Rxrg	NM_009107	chr1	169528492	169569754	+	2.66847	1.44784	NA	N1
Rxrg	NM_001159731	chr1	169548395	169569754	+	2.45994	1.26623	NA	N1
Lmx1a	NM_033652	chr1	169619688	169778864	+	1.57108	2.2482	NA	N1
1700015E13Rik	NM_001039593	chr1	172238991	172242256	+	1.12685	1.09538	NA	N1
Nos1ap	NM_001109985	chr1	172247626	172519980	-	0.2806	1.76582	NA	N1
Itln1	NM_010584	chr1	173448254	173465425	-	3.67025	2.60652	NA	N1
Cd244	NM_018729	chr1	173489323	173515447	+	3.69053	2.74606	NA	N1
Ly9	NR_102726	chr1	173518743	173537465	-	2.53598	2.91135	NA	N1
Slamf7	NM_144539	chr1	173562533	173583168	-	3.83076	2.86021	NA	N1
Slamf1	NM_013730	chr1	173697262	173731315	+	3.2041	3.07696	NA	N1
Cd84	NM_001252472	chr1	173769827	173785228	+	2.61084	2.87136	NA	N1
Cd84	NM_001289470	chr1	173769827	173820849	+	2.61084	2.94274	NA	N1
Slamf6	NM_030710	chr1	173847667	173873999	+	2.77761	2.52801	NA	N1
Fcer1a	NM_010184	chr1	175151401	175157360	-	1.70197	4.08648	NA	N1
Mptx2	NM_001205011	chr1	175204591	175207887	-	3.11813	2.9254	NA	N1
Cadm3	NM_053199	chr1	175264384	175297826	-	3.21329	2.6696	NA	N1
Mptx1	NM_025470	chr1	176260648	176263008	+	2.01673	1.04688	NA	N1
Rgs7	NM_001199003	chr1	176989206	177422676	-	2.10203	2.84635	NA	N1
Pld5	NM_001195816	chr1	177892436	178144073	-	3.12147	3.02311	NA	N1
Pld5	NM_176916	chr1	177892436	178205443	-	2.10936	2.96043	NA	N1
Esrrg	NM_001243792	chr1	189432884	190038763	+	1.28957	1.64197	NA	N1
Esrrg	NM_011935	chr1	189821705	190038763	+	0.879633	1.78939	NA	N1
Ush2a	NM_021408	chr1	190086716	190788918	+	1.54443	2.68087	NA	N1
Prox1	NM_008937	chr1	191945657	191994559	-	0.973406	2.34817	NA	N1
Kcnh1	NM_001038607	chr1	194014658	194334041	+	-0.870607	1.45438	NA	N1
1700061F12Rik	NR_038180	chr2	9111141	9119111	+	2.55558	1.69179	NA	N1
Prkcq	NM_008859	chr2	11094008	11222853	+	2.03723	2.60374	NA	N1
St8sia6	NM_145838	chr2	13576564	13715147	-	2.09067	1.83579	NA	N1
Slc39a12	NM_001012305	chr2	14310024	14416604	+	1.39169	2.34441	NA	N1
Cacnb2	NM_023116	chr2	14525932	14909535	+	0.795133	2.06295	NA	N1
Cacnb2	NM_001309519	chr2	14795282	14909535	+	2.13867	2.1944	NA	N1
Malrd1	NM_001310455	chr2	15448105	16177184	+	1.64864	2.68899	NA	N1
Plxdc2	NM_026162	chr2	16277930	16677466	+	3.12141	2.59635	NA	N1
4930515L03Rik	NR_040632	chr2	16840304	16935353	-	2.9501	2.60551	NA	N1
Nebl	NM_028757	chr2	17268360	17652695	-	2.12782	2.69739	NA	N1
Armc3	NM_001081083	chr2	19120744	19231870	+	3.93704	1.64198	NA	N1
Ptf1aos	NR_131924	chr2	19363134	19368301	-	0.84642	2.84683	NA	N1
Gpr158	NM_001004761	chr2	21289193	21752169	+	4.4944	2.91075	NA	N1
Myo3a	NM_148413	chr2	22149129	22473772	+	1.78459	2.48347	NA	N1
Gad2	NM_008078	chr2	22477846	22549397	+	1.50261	2.13698	NA	N1
Nxph2	NM_008752	chr2	23176765	23257493	+	3.87528	2.59944	NA	N1
Tbpl2	NM_001289689	chr2	23926885	23952115	-	2.38299	2.71706	NA	N1
Il1f8	NM_027163	chr2	24008691	24015623	+	3.32926	1.86572	NA	N1
Il1f6	NM_019450	chr2	24070936	24081221	+	3.23249	3.52131	NA	N1
Il1f5	NM_001146087	chr2	24132473	24137952	+	2.67207	4.74138	NA	N1
Il1f5	NM_019451	chr2	24132790	24137952	+	2.9164	4.73025	NA	N1
Il1f10	NM_153077	chr2	24146715	24149340	+	2.07375	2.0006	NA	N1
Il1rn	NM_031167	chr2	24192379	24207011	+	2.55916	2.4538	NA	N1
Il1rn	NM_001159562	chr2	24200810	24207011	+	2.58129	2.78825	NA	N1
Il1rn	NM_001039701	chr2	24200890	24207011	+	2.53871	2.7853	NA	N1
Olfr367-ps	NM_001081010	chr2	37122470	37126907	+	5.1033	3.29167	NA	N1
Lrp1b	NM_053011	chr2	40452292	42509118	-	3.09067	2.33716	NA	N1
Kynu	NM_001289594	chr2	43410844	43492278	+	2.30566	2.38854	NA	N1
Kcnh7	NM_133207	chr2	62541002	63022344	-	3.10936	2.58212	NA	N1
Scn9a	NM_001290674	chr2	66318137	66473019	-	4.28221	1.45419	NA	N1
Gm1322	NM_001033477	chr2	67011890	67024269	+	0.615998	2.45992	NA	N1
4932414N04Rik	NM_183113	chr2	68495940	68586522	+	1.89802	1.80415	NA	N1
Zfp385b	NM_001113400	chr2	77248688	77357723	-	1.55012	2.2319	NA	N1
Zfp385b	NM_001113399	chr2	77248688	77541329	-	1.4851	2.46771	NA	N1
Zfp385b	NM_178723	chr2	77248688	77654873	-	0.842111	2.46635	NA	N1
Gm13944	NR_040368	chr2	77300700	77318995	+	2.94656	1.88387	NA	N1
4930440I19Rik	NR_108098	chr2	77889233	78034587	+	2.32649	2.83462	NA	N1
Pde1a	NM_016744	chr2	79674609	79969128	-	2.12337	1.71788	NA	N1
Zfp804a	NM_175513	chr2	81893814	82100035	+	1.73484	2.43651	NA	N1
Lrrc55	NM_001033346	chr2	85028227	85036856	-	2.07687	2.28816	NA	N1
4833423E24Rik	NM_001081664	chr2	85324248	85359092	-	3.86993	2.69477	NA	N1
Olfr1006	NM_146570	chr2	85514367	85518898	-	2.09818	2.36986	NA	N1
Olfr1038-ps	NM_147013	chr2	85960380	85963194	+	1.89545	4.04106	NA	N1
Olfr1077-ps1	NR_033507	chr2	86365819	86368584	-	2.69059	2.76479	NA	N1
Pramel7	NM_178250	chr2	87329244	87332575	-	3.17484	4.11912	NA	N1
Pramel6	NM_178249	chr2	87348614	87351022	+	2.62397	3.92084	NA	N1
Olfr1134	NM_147030	chr2	87496081	87498614	-	2.24046	2.75172	NA	N1
Olfr1157	NM_146849	chr2	87802108	87808414	-	0.67579	2.97878	NA	N1
Olfr1213	NM_146898	chr2	88813110	88820424	-	2.52742	3.56726	NA	N1
Olfr1223	NM_146892	chr2	88984242	88991493	-	0.715298	1.28848	NA	N1
Olfr32	NM_010980	chr2	89978336	89982450	-	3.55324	3.94532	NA	N1
Ptprj	NM_001135657	chr2	90269912	90319331	-	0.0159347	1.10617	NA	N1
Lrrc4c	NM_001289742	chr2	96158325	97471821	+	4.10476	2.40717	NA	N1
Wt1os	NR_015462	chr2	104916694	104966667	-	-0.286638	2.08302	NA	N1
Wt1	NM_144783	chr2	104966685	105013771	+	-0.286638	1.68532	NA	N1
Gm14015	NR_040637	chr2	106303979	106363260	-	1.82698	2.99095	NA	N1
BB218582	NR_137201	chr2	106483075	106490521	-	0.157952	2.02511	NA	N1
Mpped2	NM_029837	chr2	106535757	106708517	+	2.39498	2.11366	NA	N1
Slc5a12	NM_001003915	chr2	110437455	110489502	+	3.53585	2.63906	NA	N1
Muc15	NM_001290786	chr2	110561650	110579694	+	2.46743	2.72979	NA	N1
Olfr1299	NM_146884	chr2	111501609	111505323	+	2.86891	3.19561	NA	N1
Olfr1300-ps1	NR_033534	chr2	111507593	111533476	+	2.30127	2.73703	NA	N1
Ryr3	NM_001319156	chr2	112471538	113057240	-	0.560531	1.80957	NA	N1
Gjd2	NM_010290	chr2	113835336	113839355	-	0.241795	1.9081	NA	N1
A530058N18Rik	NR_028423	chr2	113839300	113858028	+	-0.0250159	1.21065	NA	N1
Sema6d	NM_001290997	chr2	123915704	124493525	+	2.42616	2.44443	NA	N1
4930583P06Rik	NR_040612	chr2	124043414	124048094	-	1.04515	2.70256	NA	N1
Sema6d	NM_001291000	chr2	124436031	124493525	+	0.43679	1.59643	NA	N1
Tgm3	NM_009374	chr2	129838075	129876135	+	1.20195	1.08131	NA	N1
Tgm6	NM_001289748	chr2	129938151	129979968	+	1.2042	1.39663	NA	N1
Tgm6	NM_001289747	chr2	129949010	129979968	+	1.89714	1.44758	NA	N1
Bmp2	NM_007553	chr2	133377894	133388632	+	0.898182	3.37687	NA	N1
9630028H03Rik	NR_015544	chr2	135406265	135408956	-	-0.590262	1.51092	NA	N1
Pak7	NM_172858	chr2	135906823	136213703	-	4.00552	2.70618	NA	N1
Pcsk2os2	NR_040625	chr2	143573318	143614922	-	2.3094	2.46716	NA	N1
Gm14092	NM_001037929	chr2	145375190	145380718	-	2.64162	2.0785	NA	N1
Nkx2-2	NM_010919	chr2	147008887	147012138	-	0.109454	3.38943	NA	N1
Nkx2-2os	NR_030769	chr2	147009818	147157417	+	3.54189	2.56105	NA	N1
Pax1	NM_008780	chr2	147190729	147200784	+	2.82633	2.96528	NA	N1
Cst8	NM_009978	chr2	148624574	148631320	+	2.06531	1.03047	NA	N1
Cst13	NM_027024	chr2	148645834	148656146	+	2.91336	1.53974	NA	N1
Cst10	NM_021405	chr2	149230984	149236014	+	3.15268	3.25627	NA	N1
Syndig1	NM_001085521	chr2	149656518	149830128	+	3.80492	2.55267	NA	N1
Cst7	NM_009977	chr2	150396150	150404680	+	2.70643	1.86521	NA	N1
Vsx1	NM_054068	chr2	150506439	150514873	-	2.43831	1.3776	NA	N1
Rad21l	NM_001276400	chr2	151471139	151494269	-	3.06245	1.32518	NA	N1
Defb23	NM_001037933	chr2	152284790	152290356	-	1.94165	1.16639	NA	N1
Defb22	NM_001002791	chr2	152311401	152315874	-	3.13263	2.19376	NA	N1
Sun5	NM_001305048	chr2	153681923	153696820	-	0.597306	1.64502	NA	N1
Bpifb6	NM_199303	chr2	153726123	153738529	+	3.66246	1.22914	NA	N1
Bpifb3	NM_194357	chr2	153743965	153758732	+	1.36946	1.33449	NA	N1
Bpifb4	NM_001034875	chr2	153766597	153789588	+	1.23241	1.24487	NA	N1
Bpifa6	NM_001080811	chr2	153800680	153826231	+	3.34053	2.05613	NA	N1
Bpifa2	NM_008953	chr2	153834011	153841809	+	2.36329	2.43998	NA	N1
Bpifa3	NM_001291079	chr2	153956071	153964095	+	2.70642	2.91068	NA	N1
Bpifa1	NM_011126	chr2	153968615	153974953	+	1.86992	1.81059	NA	N1
Bpifa5	NM_025990	chr2	153988342	153994182	+	1.0609	1.68433	NA	N1
Bpifb5	NM_144890	chr2	154049477	154066638	+	-0.213637	1.10515	NA	N1
4933416E03Rik	NR_040498	chr2	159773076	159807025	+	2.38843	1.19511	NA	N1
Gm826	NM_001033411	chr2	160137136	160153230	-	0.863231	1.1152	NA	N1
Ptprt	NM_001291149	chr2	161347723	162486883	-	2.37844	3.24463	NA	N1
9430021M05Rik	NR_033569	chr2	162486898	162500940	+	2.41715	3.35129	NA	N1
Tshz2	NM_080455	chr2	169459145	169714004	+	4.58786	2.91098	NA	N1
A630075F10Rik	NR_033634	chr2	169886739	169896171	-	3.67728	2.54939	NA	N1
A630075F10Rik	NR_033632	chr2	169886957	169896278	-	3.55916	2.59493	NA	N1
Dok5	NM_001163686	chr2	170557306	170705275	+	3.3281	3.37128	NA	N1
1700028P15Rik	NR_040509	chr2	171782378	171788299	-	6.04556	3.63817	NA	N1
Cbln4	NM_175631	chr2	171861835	171868966	-	3.05502	2.06252	NA	N1
Bmp7	NM_007557	chr2	172693512	172765822	-	0.521903	1.76478	NA	N1
Ctcflos	NR_040321	chr2	172950249	172958705	+	3.21907	1.29106	NA	N1
Zfp831	NM_001099328	chr2	174469034	174536331	+	3.06522	2.04443	NA	N1
Edn3	NM_007903	chr2	174586119	174609543	+	2.92674	3.60787	NA	N1
Phactr3	NM_001177789	chr2	177853679	178073197	+	1.46029	2.56411	NA	N1
Phactr3	NM_028806	chr2	177876637	178073197	+	3.5826	2.6089	NA	N1
Phactr3	NM_001177791	chr2	177910053	178073197	+	4.54189	2.57939	NA	N1
Phactr3	NM_001007154	chr2	177927788	178073197	+	3.2806	2.5147	NA	N1
Sycp2	NM_177191	chr2	178080000	178142363	-	0.638534	1.77662	NA	N1
Cdh4	NM_001316723	chr2	179177135	179582409	+	3.11938	2.19068	NA	N1
Cdh4	NM_009867	chr2	179177135	179634080	+	3.11938	1.94616	NA	N1
Hnf4g	NM_013920	chr3	3508029	3659800	+	2.71041	2.41806	NA	N1
Gm10745	NR_040751	chr3	11823228	11844359	-	2.8276	2.26799	NA	N1
Ralyl	NM_001163328	chr3	13471654	14182287	+	2.26754	2.38366	NA	N1
4930539N22Rik	NR_040598	chr3	13597138	13652865	-	3.97341	2.51432	NA	N1
Gm6300	NR_033591	chr3	14363116	14374239	+	2.06469	1.42621	NA	N1
Car1	NM_001083957	chr3	14766213	14778460	-	1.41291	2.68563	NA	N1
Car1	NM_009799	chr3	14766213	14808365	-	2.91722	2.67447	NA	N1
A930001A20Rik	NR_040549	chr3	14971200	15002727	+	2.53289	2.00361	NA	N1
Gm9733	NM_001076679	chr3	15296550	15332302	-	2.53289	2.90394	NA	N1
Mir124-2hg	NR_033490	chr3	17689920	17700071	+	0.439486	1.44489	NA	N1
Nlgn1	NM_138666	chr3	25330762	26230831	-	3.95218	2.45798	NA	N1
Spata16	NM_027583	chr3	26536552	26826403	+	1.40241	2.67753	NA	N1
Spata16	NM_029150	chr3	26536552	26882134	+	1.40241	2.62759	NA	N1
Egfem1	NM_001167748	chr3	28981498	29589978	+	4.15943	2.61187	NA	N1
Pex5l	NM_001163516	chr3	32846847	33042113	-	1.91693	2.6094	NA	N1
4930419G24Rik	NR_040595	chr3	32923698	32987529	+	1.25018	2.61082	NA	N1
Sox2	NM_011443	chr3	34548916	34551382	+	0.81364	3.36924	NA	N1
Gm3143	NR_038347	chr3	34598561	34615584	-	1.13051	1.73953	NA	N1
Gm3143	NR_038348	chr3	34608544	34615584	-	1.13051	1.63532	NA	N1
Gm38509	NR_110488	chr3	34670996	34681268	+	3.34177	2.29492	NA	N1
Il2	NM_008366	chr3	37019641	37024876	-	1.28479	1.84598	NA	N1
Pcdh10	NM_011043	chr3	45182319	45186957	+	-0.164206	1.96254	NA	N1
Frem2	NM_172862	chr3	53317859	53461277	-	1.51834	1.26649	NA	N1
Trpc4	NM_001253683	chr3	53959978	54071861	+	2.1525	2.01644	NA	N1
Trpc4	NM_001253682	chr3	53959978	54122393	+	2.1525	1.95343	NA	N1
P2ry1	NM_001282016	chr3	60806706	60812904	+	2.45485	2.89275	NA	N1
Arhgef26	NM_001081295	chr3	62142698	62266143	+	3.41585	1.41881	NA	N1
Vmn2r2	NM_001104592	chr3	63920353	63941402	-	2.3717	2.33117	NA	N1
Vmn2r3	NM_001104614	chr3	64062882	64091339	-	4.78592	2.32381	NA	N1
Vmn2r4	NM_001104615	chr3	64192542	64213979	-	2.31028	2.41991	NA	N1
Vmn2r-ps11	NR_003962	chr3	64436784	64648665	-	0.197039	1.66895	NA	N1
Slitrk3	NM_198864	chr3	72852046	72860865	-	2.12337	1.80131	NA	N1
4930509J09Rik	NR_040547	chr3	73155127	73285573	-	3.71919	2.31821	NA	N1
Bche	NM_009738	chr3	73439730	73512337	-	0.806869	2.11256	NA	N1
Gm20356	NR_040450	chr3	73813140	73821199	-	4.05353	2.2993	NA	N1
Zbbx	NM_001310529	chr3	74841816	74947694	-	3.0029	2.18997	NA	N1
Serpini2	NM_026460	chr3	75046278	75074000	-	3.38844	2.38557	NA	N1
Platr10	NR_040539	chr3	75451362	75459653	-	2.17161	1.65991	NA	N1
Fstl5	NM_178673	chr3	75878482	76513927	+	0.8551	2.22028	NA	N1
Fstl5	NM_001253719	chr3	75879504	76513927	+	0.7781	2.22172	NA	N1
Gucy1b3	NM_001161796	chr3	81835925	81878633	-	3.33601	1.42178	NA	N1
Gucy1a3	NM_021896	chr3	81896348	81949799	-	3.69549	2.68998	NA	N1
Npy2r	NM_001205099	chr3	82342304	82352007	-	2.4503	3.18636	NA	N1
Rbm46	NM_001277170	chr3	82640444	82680405	-	1.40825	2.04906	NA	N1
Rbm46os	NR_040382	chr3	82680626	82747560	+	1.14987	2.57716	NA	N1
Lrat	NM_023624	chr3	82696503	82707896	-	2.77325	2.29567	NA	N1
Rbm46os	NR_040381	chr3	82708398	82747560	+	2.78137	2.57702	NA	N1
Pglyrp4	NM_001165968	chr3	90530827	90545439	+	-0.452859	1.31894	NA	N1
Pglyrp3	NM_207247	chr3	91818504	91835506	+	4.75953	2.89132	NA	N1
Lelp1	NM_027042	chr3	91938915	91946676	-	3.80492	2.89935	NA	N1
Sprr3	NM_001204427	chr3	92260423	92262642	-	4.12685	4.07179	NA	N1
Ivl	NM_008412	chr3	92374821	92377657	-	3.26059	2.96961	NA	N1
Smcp	NM_008574	chr3	92387787	92392946	-	2.70189	2.98703	NA	N1
Lce1g	NM_025413	chr3	92554072	92556260	-	5.21738	2.55835	NA	N1
Kprp	NM_028629	chr3	92626995	92631169	-	3.66515	3.34545	NA	N1
Gm4858	NM_001034860	chr3	92872744	92879427	+	2.26754	2.85472	NA	N1
Crnn	NM_001081200	chr3	92948708	92953393	+	3.37243	3.23538	NA	N1
Flg2	NM_001013804	chr3	93001194	93025298	+	3.4976	2.24194	NA	N1
Hrnr	NM_133698	chr3	93123670	93137494	+	2.36836	2.61518	NA	N1
Rptn	NM_009100	chr3	93197620	93203364	+	2.24569	1.82953	NA	N1
Tchh	NM_001163098	chr3	93246251	93252999	+	1.77833	2.34332	NA	N1
Hsd3b5	NM_008295	chr3	98422558	98449457	-	1.85564	2.43369	NA	N1
Hsd3b2	NM_153193	chr3	98515029	98528466	-	2.46399	3.07821	NA	N1
Hsd3b3	NM_001012306	chr3	98545398	98566333	-	4.0449	3.00547	NA	N1
Hsd3b3	NM_001161742	chr3	98545398	98567051	-	4.29775	3.07322	NA	N1
Hsd3b6	NM_013821	chr3	98609426	98618366	-	1.10774	3.07252	NA	N1
Hsd3b1	NM_001304800	chr3	98656116	98663717	-	2.65148	2.97346	NA	N1
Hao2	NM_019545	chr3	98678441	98697153	-	2.56238	2.43693	NA	N1
Spag17	NM_028892	chr3	99689339	99947245	+	2.67559	1.70847	NA	N1
Kcnd3	NM_001039347	chr3	105255247	105476920	+	0.744295	1.19706	NA	N1
Kcnd3	NM_019931	chr3	105261733	105472127	+	4.16756	1.23457	NA	N1
Chil5	NM_001080816	chr3	105819836	105835813	-	1.93675	2.04918	NA	N1
Chia1	NM_023186	chr3	105916299	105935034	+	3.52109	3.20909	NA	N1
Chil3	NM_009892	chr3	105950471	105970482	-	2.86989	2.60341	NA	N1
Chil4	NM_145126	chr3	106004408	106022397	-	-0.0632522	2.44165	NA	N1
Chil6	NM_178412	chr3	106190301	106209100	-	2.80403	2.62267	NA	N1
Kcna2	NM_008417	chr3	106904484	106917923	+	2.20439	1.99089	NA	N1
Kcna10	NM_001081140	chr3	106986060	106998639	+	1.85884	1.51826	NA	N1
Gm6602	NR_045362	chr3	111684820	111884919	+	2.14055	2.34799	NA	N1
Plppr4	NM_177664	chr3	117022062	117063794	-	2.68424	2.87192	NA	N1
Plppr5	NM_001305451	chr3	117278144	117392426	+	4.58089	2.53906	NA	N1
6530403H02Rik	NR_130170	chr3	120157251	120589650	-	2.51834	2.74268	NA	N1
Tram1l1	NM_146140	chr3	124023954	124026178	+	3.85553	3.11858	NA	N1
1700006A11Rik	NM_027939	chr3	124104072	124128946	-	2.03026	2.84881	NA	N1
D030025E07Rik	NR_045704	chr3	127819932	127934523	-	2.05463	2.77747	NA	N1
Pitx2	NM_001042504	chr3	128902795	128922512	+	1.81862	1.94856	NA	N1
Pitx2	NM_001042502	chr3	128916849	128922512	+	2.52198	1.20545	NA	N1
Col25a1	NM_001244952	chr3	129883762	130302801	+	1.94543	2.45294	NA	N1
4930539C22Rik	NR_040600	chr3	134067106	134086599	-	3.17188	2.55116	NA	N1
Tacr3	NM_021382	chr3	134491970	134597545	+	3.0654	2.82018	NA	N1
4933401H06Rik	NR_040540	chr3	135496657	135503233	-	0.855677	1.11248	NA	N1
Stpg2	NM_198659	chr3	138868856	139373263	+	3.12249	2.54408	NA	N1
Pdha2	NM_008811	chr3	140872967	140875319	-	3.5181	3.78446	NA	N1
Bmpr1b	NM_001277216	chr3	141500099	141832192	-	1.40413	2.47955	NA	N1
A830019L24Rik	NR_040551	chr3	142906018	142920960	+	2.6228	3.71405	NA	N1
Gm6260	NR_040405	chr3	143333855	143375107	-	2.94959	2.50205	NA	N1
St6galnac5	NM_012028	chr3	152483673	152645171	-	1.99106	1.66399	NA	N1
St6galnac3	NM_011372	chr3	152865472	153388097	-	2.25895	2.66094	NA	N1
1700012D16Rik	NR_126464	chr3	152959465	152961613	-	2.98174	1.65227	NA	N1
9330178D15Rik	NR_040553	chr3	155639317	155671556	+	1.51573	2.07686	NA	N1
Lrrc7	NM_001081358	chr3	157745858	158225185	-	-0.493184	2.8288	NA	N1
Rpe65	NM_029987	chr3	159262144	159288271	+	3.68217	2.44083	NA	N1
Tox	NM_145711	chr4	6614532	6917870	-	2.53645	2.66051	NA	N1
Gdf6	NM_013526	chr4	9771518	9789492	+	1.12112	2.75744	NA	N1
Lrrc69	NM_028499	chr4	14592900	14723199	-	0.73208	1.92986	NA	N1
Calb1	NM_009788	chr4	15808410	15833856	+	6.05787	1.80142	NA	N1
Mmp16	NR_135158	chr4	17780039	18045881	+	0.296668	2.03581	NA	N1
Cngb3	NM_013927	chr4	19207996	19437770	+	4.61031	2.25677	NA	N1
Nkain3	NM_001290410	chr4	20046020	20705815	-	3.60481	2.41204	NA	N1
Nkain3	NM_172987	chr4	20170999	20705815	-	3.60481	2.45039	NA	N1
Fhl5	NM_021318	chr4	25127055	25170023	-	1.83505	1.87496	NA	N1
Fut9	NM_010243	chr4	25536479	25727150	-	2.93325	2.36494	NA	N1
4930548K13Rik	NR_040656	chr4	26562966	26632596	-	4.21907	2.29255	NA	N1
Cnr1	NM_007726	chr4	34011606	34035806	+	0.109454	1.63254	NA	N1
Lingo2	NM_001166000	chr4	35653896	36665996	-	4.52742	2.23634	NA	N1
Lingo2	NM_001165999	chr4	35653896	36898777	-	1.87873	2.21801	NA	N1
Tmem215	NM_177175	chr4	40419212	40422686	+	1.97943	1.2039	NA	N1
Plppr1	NM_178756	chr4	49072333	49353133	+	2.2325	2.56105	NA	N1
Grin3a	NM_001033351	chr4	49674482	49858641	-	2.80846	1.87519	NA	N1
Cylc2	NM_001162865	chr4	51229549	51242800	+	2.70252	1.36088	NA	N1
C630028M04Rik	NR_040668	chr4	51980965	52063982	-	2.06469	2.67398	NA	N1
4930552N02Rik	NR_040661	chr4	52827475	52841141	+	1.93675	2.58493	NA	N1
Mup5	NM_008649	chr4	61492352	61496214	-	2.71809	2.26306	NA	N1
Mup21	NM_001009550	chr4	61808865	61811875	-	-0.0786081	2.16734	NA	N1
Astn2	NM_019514	chr4	65041836	66065517	-	0.79936	1.49638	NA	N1
Rasef	NM_001017427	chr4	73360482	73436506	-	2.09818	2.75729	NA	N1
2310002L09Rik	NM_027104	chr4	73585274	73596750	-	0.861945	2.99469	NA	N1
2310002L09Rik	NM_027981	chr4	73587482	73596750	-	0.861945	2.96796	NA	N1
Frmd3	NM_172869	chr4	73659506	73835832	+	2.28493	2.56403	NA	N1
Frmd3	NM_001163732	chr4	73659506	73848118	+	2.28493	2.56157	NA	N1
Ptprd	NM_011211	chr4	75587140	77857799	-	1.45226	2.48899	NA	N1
A430085M09Rik	NR_131142	chr4	78239950	78243388	+	2.31406	3.43039	NA	N1
Sh3gl2	NM_019535	chr4	84851359	85035283	+	1.92858	2.29468	NA	N1
Slc24a2	NM_001110240	chr4	86629029	86873867	-	1.86381	2.13572	NA	N1
Slc24a2	NM_172426	chr4	86629029	86876444	-	2.01156	2.13154	NA	N1
C87499	NM_198663	chr4	88273223	88280090	-	0.227556	1.92767	NA	N1
Zfp352	NM_153102	chr4	89885510	89892378	+	3.41002	2.56198	NA	N1
Izumo3	NM_027034	chr4	91811008	91813912	-	3.47042	1.99539	NA	N1
Cyp2j13	NM_145548	chr4	95709350	95744231	-	1.96304	2.35733	NA	N1
Cyp2j12	NM_001100182	chr4	95766008	95807843	-	3.22904	2.38091	NA	N1
Cyp2j11	NM_001004141	chr4	95961198	96015371	-	3.82887	2.75337	NA	N1
Cyp2j8	NM_001104927	chr4	96111278	96174077	-	1.9875	3.01712	NA	N1
Cyp2j5	NM_010007	chr4	96294122	96330810	-	3.58372	2.76943	NA	N1
Gm12695	NM_001081284	chr4	96390577	96451851	-	2.76037	2.71505	NA	N1
B020004J07Rik	NM_001033790	chr4	101507573	101516627	-	4.59652	3.32813	NA	N1
Gm12789	NM_001085520	chr4	101659444	101662836	+	3.15567	2.43211	NA	N1
Dab1	NM_010014	chr4	104040142	104352994	+	1.81483	2.67711	NA	N1
Dab1	NM_177259	chr4	104040142	104417449	+	1.81483	2.6248	NA	N1
C8b	NM_001316671	chr4	104438921	104477153	+	-0.0937252	2.42604	NA	N1
C8a	NM_001290645	chr4	104488284	104549003	-	0.30942	1.9465	NA	N1
Elavl4	NM_001163397	chr4	109876341	110024516	-	1.26754	1.60047	NA	N1
Agbl4	NM_001048189	chr4	110070302	111330124	+	2.32649	2.84002	NA	N1
Agbl4	NM_001284190	chr4	110070302	111335629	+	2.32649	2.83554	NA	N1
Bend5	NM_026279	chr4	111087610	111132903	+	3.27459	3.10879	NA	N1
Skint8	NM_001100466	chr4	111592159	111622961	+	0.869826	1.7183	NA	N1
Skint2	NM_001285963	chr4	112286344	112324853	+	1.26754	1.62318	NA	N1
Skint10	NM_177668	chr4	112383434	112447466	-	1.5687	2.03634	NA	N1
Skint5	NM_001167876	chr4	113150495	113672108	-	3.05063	1.85724	NA	N1
Skint11	NM_001166027	chr4	113835988	113917633	+	2.63411	2.2495	NA	N1
Gm12830	NR_033617	chr4	114494324	114528771	+	2.09067	1.33572	NA	N1
Cyp4x1os	NR_131922	chr4	114806436	114810469	+	1.16897	1.5119	NA	N1
Cyp4a29	NM_001100183	chr4	114914688	114927162	+	2.34266	3.22397	NA	N1
Cyp4a30b	NM_001100185	chr4	115125208	115143667	+	2.02535	2.85274	NA	N1
Cyp4a14	NM_007822	chr4	115158804	115168746	-	2.88071	2.75309	NA	N1
Cyp4a10	NM_010011	chr4	115190891	115206254	+	2.8551	3.24508	NA	N1
Cyp4a31	NM_001252539	chr4	115236253	115251620	+	2.80492	3.08385	NA	N1
Cyp4a32	NM_001100181	chr4	115273542	115294971	+	2.54906	2.84471	NA	N1
Cyp4b1	NM_007823	chr4	115297332	115320310	-	1.41325	2.44277	NA	N1
Lao1	NM_133892	chr4	118634571	118641515	+	0.925737	1.11118	NA	N1
Gm12888	NM_001033791	chr4	120988920	120997522	-	2.66072	3.4428	NA	N1
Gm12886	NM_001144948	chr4	121087339	121095704	-	3.37844	2.69682	NA	N1
Gm12887	NM_001099309	chr4	121286608	121294730	-	2.88697	3.37884	NA	N1
9530002B09Rik	NM_023865	chr4	122366501	122382378	+	5.06954	3.02827	NA	N1
1700057H15Rik	NR_040774	chr4	124126868	124163202	-	0.524774	1.03549	NA	N1
Grik3	NM_001081097	chr4	125168074	125391417	+	1.21452	1.47936	NA	N1
CK137956	NM_001134733	chr4	127604835	127648085	-	3.33144	2.45135	NA	N1
Csmd2	NM_001281955	chr4	127665287	128244900	+	1.83505	2.15676	NA	N1
Csmd2os	NM_029137	chr4	127810766	127844211	-	2.7443	2.72113	NA	N1
A930031H19Rik	NR_130167	chr4	130556746	130566389	-	1.14013	1.05901	NA	N1
4930455G09Rik	NR_131014	chr4	141573812	141584910	+	1.27537	1.5614	NA	N1
Kazn	NM_144531	chr4	141658304	141766123	-	2.61422	1.47662	NA	N1
Kazn	NM_001109684	chr4	141695154	141766123	-	2.61422	1.66758	NA	N1
Kazn	NM_001109685	chr4	141695154	141795316	-	0.153935	1.72557	NA	N1
Oog4	NM_173773	chr4	143027066	143040205	-	2.23821	2.62238	NA	N1
Gm13083	NM_001126324	chr4	143204905	143208498	+	0	1.84127	NA	N1
Gm13088	NM_001126325	chr4	143243662	143247149	-	1.09178	1.02259	NA	N1
Gm13078	NM_001085412	chr4	143309353	143319061	+	1.5219	2.05835	NA	N1
Gm13023	NM_001007077	chr4	143379236	143385488	+	2.80846	1.30185	NA	N1
Gm13084	NM_001005371	chr4	143399893	143405996	-	4.21227	1.94444	NA	N1
Gm13103	NM_177571	chr4	143436399	143443540	+	1.70608	1.17204	NA	N1
Oog3	NM_201258	chr4	143747458	143752554	-	4.63241	2.91499	NA	N1
C87977	NM_001177542	chr4	143796664	143802920	-	2.96129	2.43109	NA	N1
Gm13125	NM_001115077	chr4	143962662	143967836	-	4.56639	3.53786	NA	N1
Pramef12	NM_029948	chr4	143981576	143998367	-	3.71759	3.51023	NA	N1
1700012P22Rik	NM_027056	chr4	144008093	144028675	-	3.17484	3.59699	NA	N1
Aadacl3	NM_001085503	chr4	144043673	144053659	-	3.90014	3.92657	NA	N1
9430007A20Rik	NM_198662	chr4	144109724	144119256	+	4.69676	3.40756	NA	N1
Gm13124	NM_001085542	chr4	144144902	144155037	-	2.53598	3.24614	NA	N1
Gm13177	NM_001081248	chr4	144203609	144213301	+	3.5169	3.41985	NA	N1
Gm436	NM_001085504	chr4	144259839	144276271	-	3.41585	3.46052	NA	N1
Gm13178	NM_001085536	chr4	144293093	144311307	-	3.25895	2.89735	NA	N1
Gm438	NM_001126316	chr4	144367106	144376486	-	1.29704	1.87608	NA	N1
Gm833	NR_033138	chr4	152071648	152075031	+	3.32992	4.10004	NA	N1
Ajap1	NM_001099299	chr4	152747329	152856939	-	0.506816	2.92824	NA	N1
Zfp804b	NM_001163223	chr5	6769029	7344378	-	2.9105	2.27874	NA	N1
9330182L06Rik	NM_172706	chr5	9266192	9480717	+	2.67563	2.20863	NA	N1
Grm3	NM_181850	chr5	9485235	9725352	-	2.75603	2.73402	NA	N1
Gnai1	NM_010305	chr5	17770952	17866231	-	2.49552	2.67012	NA	N1
Reln	NM_001310464	chr5	21390271	21850523	-	1.41291	2.11935	NA	N1
2900005J15Rik	NR_027851	chr5	24606792	24608825	+	-1.15358	1.97225	NA	N1
Gm7361	NM_001281527	chr5	26584301	26588728	+	-0.15358	2.24583	NA	N1
4930584F24Rik	NR_029445	chr5	26786609	26819854	-	2.65669	1.97829	NA	N1
Dpp6	NM_010075	chr5	27143896	28054040	+	3.94656	2.32834	NA	N1
Dpp6	NM_001198886	chr5	27231317	28054040	+	1.28811	2.33903	NA	N1
Dpp6	NM_207282	chr5	27375738	28054040	+	1.75057	2.24816	NA	N1
Dpp6	NM_001136060	chr5	27588474	28054040	+	2.68845	2.07284	NA	N1
Speer4b	NM_028561	chr5	27822348	27827932	-	1.93675	1.63251	NA	N1
9530036O11Rik	NR_015562	chr5	28793523	29045749	+	-0.49199	2.46444	NA	N1
Stk32b	NM_022416	chr5	37838063	38108392	-	0.0816531	1.68566	NA	N1
Msx1os	NR_027920	chr5	38211802	38213990	+	1.09178	1.12008	NA	N1
Clnk	NM_013748	chr5	39097698	39267932	-	2.32167	1.79915	NA	N1
4930513D17Rik	NR_045416	chr5	39852987	39994813	-	3.00785	3.01569	NA	N1
Prom1	NM_001163577	chr5	44384860	44492975	-	2.80116	1.73163	NA	N1
Ldb2	NM_001077398	chr5	44863371	45190985	-	0.241368	2.80841	NA	N1
9630001P10Rik	NR_102378	chr5	46030513	46036708	+	1.7444	1.93613	NA	N1
Kcnip4	NM_001199245	chr5	48780741	48990921	-	3.5169	1.66714	NA	N1
Kcnip4	NM_030265	chr5	48780741	49280796	-	3.15419	2.05427	NA	N1
Kcnip4	NM_001199244	chr5	48780741	49676898	-	2.80554	2.26108	NA	N1
Ccdc149	NM_001256059	chr5	52765889	52862782	-	2.87205	2.03949	NA	N1
Slc34a2	NM_011402	chr5	53440591	53462902	+	1.82032	1.79809	NA	N1
Gm10440	NR_038045	chr5	54741230	54749781	+	2.05651	2.72067	NA	N1
4933402J10Rik	NR_040682	chr5	60354357	60377241	-	3.17574	2.43668	NA	N1
Arap2	NM_178407	chr5	62993684	63157416	-	0.412908	2.46388	NA	N1
Dthd1	NM_001170705	chr5	63205061	63279557	+	0.466096	2.56937	NA	N1
Nwd2	NM_177006	chr5	64040341	64201782	+	1.69433	1.90222	NA	N1
Phox2b	NM_008888	chr5	67485635	67490365	-	0.958672	1.57537	NA	N1
C330024D21Rik	NR_015582	chr5	67855136	67862070	+	2.30026	1.79668	NA	N1
C330024D21Rik	NR_110363	chr5	67855136	67869138	+	2.30026	1.63532	NA	N1
Shisa3	NM_001033415	chr5	67999121	68005226	+	-0.230149	1.99016	NA	N1
Atp8a1	NM_001038999	chr5	68009377	68238670	-	3.07554	2.11021	NA	N1
4930425K10Rik	NR_038182	chr5	68324850	68334320	-	3.07749	2.46415	NA	N1
Gm5108	NM_001256184	chr5	68332907	68368309	+	4.39446	3.26487	NA	N1
Grxcr1	NM_001018019	chr5	68423073	68557637	+	2.85813	2.7447	NA	N1
Kctd8	NM_175519	chr5	69500523	69732948	-	1.60671	2.43179	NA	N1
Gabrg1	NM_010252	chr5	71142285	71233856	-	2.23597	2.11556	NA	N1
Gabra2	NM_008066	chr5	71352295	71487088	-	0.521903	2.27896	NA	N1
Gabra4	NM_010251	chr5	71960972	72049547	-	0.144168	2.67689	NA	N1
Gabrb1	NM_008069	chr5	72091254	72528483	+	3.14706	2.48601	NA	N1
Kit	NM_001122733	chr5	75971011	76052746	+	-0.878881	1.17121	NA	N1
Kit	NM_021099	chr5	75971015	76052746	+	-0.878881	1.17121	NA	N1
Tecrl	NM_153801	chr5	83707146	83784220	-	1.51183	1.96277	NA	N1
Epha5	NM_007937	chr5	84483787	84846407	-	2.13709	2.25195	NA	N1
Tmprss11c	NM_001030297	chr5	86660505	86718333	-	2.13557	1.4278	NA	N1
Tmprss11a	NM_001033233	chr5	86839434	86898015	-	1.45994	1.63605	NA	N1
Tmprss11g	NM_177162	chr5	86914901	86947625	-	2.25288	2.37464	NA	N1
Ugt2b34	NM_153598	chr5	87318794	87335962	-	2.79764	2.54664	NA	N1
Ugt2b35	NM_172881	chr5	87429884	87442299	+	1.4944	2.17774	NA	N1
Ugt2b36	NM_001029867	chr5	87494951	87521580	-	4.51377	2.95367	NA	N1
Ugt2b5	NM_009467	chr5	87553971	87569365	-	2.54363	2.24639	NA	N1
Ugt2b37	NM_053215	chr5	87669516	87683813	-	3.86556	1.81587	NA	N1
Ugt2b38	NM_133894	chr5	87838964	87853228	-	3.48314	2.81197	NA	N1
Sult1b1	NM_019878	chr5	87942363	87967220	-	1.74699	2.88377	NA	N1
Csn2	NM_001286020	chr5	88121643	88128450	-	0.31322	1.58647	NA	N1
Csn1s2a	NM_001304765	chr5	88203474	88217823	+	2.11537	1.77915	NA	N1
Csn1s2b	NM_001301334	chr5	88237145	88253446	+	1.60671	1.47233	NA	N1
Prr27	NM_001163551	chr5	88254721	88275411	+	4.08048	2.19483	NA	N1
Gm7337	NR_003652	chr5	88279383	88282037	+	5.43907	3.58922	NA	N1
Odam	NM_027128	chr5	88314719	88321767	+	2.37484	1.79194	NA	N1
1700066N21Rik	NR_045924	chr5	88337612	88408376	-	2.8095	2.59253	NA	N1
BC037156	NM_001305431	chr5	88337803	88343196	+	1.59731	3.46329	NA	N1
Csn3	NM_007786	chr5	88354657	88361289	+	1.51397	1.1119	NA	N1
Cabs1	NM_027631	chr5	88408475	88410566	+	2.8095	1.28308	NA	N1
Smr3a	NM_011422	chr5	88431549	88437559	+	3.52806	3.19043	NA	N1
Smr2	NM_001252679	chr5	88515580	88538078	+	2.10203	3.32959	NA	N1
Gm7714	NM_001110779	chr5	88697943	88711860	+	2.25895	3.20629	NA	N1
Prol1	NM_008644	chr5	88746336	88757842	+	3.80846	2.47946	NA	N1
Gc	NM_008096	chr5	89846535	89886923	-	2.52528	2.18764	NA	N1
Npffr2	NM_133192	chr5	89956453	90012765	+	3.97742	2.69005	NA	N1
Gm7056	NR_037571	chr5	90045460	90051636	+	4.48199	2.39552	NA	N1
Adamts3	NM_001081401	chr5	90102865	90312359	-	4.29775	2.77594	NA	N1
Parm1	NM_145562	chr5	91946725	92053022	+	1.74052	2.15123	NA	N1
Ccdc158	NM_177230	chr5	93037320	93104153	-	1.46712	1.55575	NA	N1
Fras1	NM_175473	chr5	96802973	97213747	+	2.20552	2.13774	NA	N1
Fgf5	NM_001277268	chr5	98683202	98706052	+	3.16318	2.31924	NA	N1
Gm38413	NR_131054	chr5	100159872	100182992	-	2.43533	1.86218	NA	N1
4930429D17Rik	NR_040699	chr5	103659393	103728048	-	2.00785	2.51335	NA	N1
Gbp8	NM_029509	chr5	105443171	105482580	-	2.32167	2.69384	NA	N1
Gbp4	NM_008620	chr5	105544785	105568571	-	2.35577	2.98796	NA	N1
Gbp4	NM_001256005	chr5	105544785	105568605	-	2.32649	2.98909	NA	N1
Vmn2r15	NM_001104626	chr5	109715287	109726575	-	2.75503	2.16283	NA	N1
Vmn2r16	NM_001104627	chr5	109759399	109793500	+	5.1612	3.18152	NA	N1
Vmn2r17	NM_001104628	chr5	109849031	109882406	+	4.00552	2.86271	NA	N1
1700034G24Rik	NR_045396	chr5	113011955	113019016	-	0.909437	1.09001	NA	N1
1700095B10Rik	NR_040675	chr5	113222311	113230721	+	1.11218	2.01059	NA	N1
Adrbk2	NM_001285806	chr5	113339497	113444558	-	1.88113	1.69737	NA	N1
Crybb2	NM_007773	chr5	113487277	113499137	-	3.03723	1.15595	NA	N1
Crybb3	NM_001159650	chr5	113504858	113510604	-	1.25816	1.43666	NA	N1
Sgsm1	NM_172718	chr5	113672239	113739806	-	2.67068	1.12805	NA	N1
Sgsm1	NM_001309526	chr5	113686493	113709621	-	3.52742	1.45145	NA	N1
Sgsm1	NM_001162965	chr5	113686493	113739806	-	2.67068	1.03575	NA	N1
Sgsm1	NM_001254731	chr5	113694693	113739806	-	2.67068	1.01697	NA	N1
Ksr2	NM_001312914	chr5	117864010	118217997	+	1.31322	1.13718	NA	N1
AW549542	NR_045702	chr5	120020137	120030367	-	1.23241	1.69631	NA	N1
Oas1f	NM_145153	chr5	121297375	121307995	+	-0.577633	1.05767	NA	N1
Oas1h	NM_001159934	chr5	121311430	121323514	+	1.22967	1.04818	NA	N1
Tmem132b	NM_001190352	chr5	126012787	126272953	+	-3.02805	1.9973	NA	N1
4933438B17Rik	NR_040685	chr5	127511158	127568899	+	2.3724	3.14204	NA	N1
4930572K03Rik	NR_045371	chr5	127650934	127664726	+	2.74885	3.89638	NA	N1
Tmem132c	NM_175432	chr5	127722195	128046160	+	3.27459	2.50459	NA	N1
Tmem132cos	NR_038127	chr5	127737229	127761993	-	3.59506	2.74758	NA	N1
Glt1d1	NM_177005	chr5	128112631	128187890	+	1.38442	2.61258	NA	N1
Tmem132d	NM_172885	chr5	128263860	128938937	-	1.09178	3.20296	NA	N1
5930412G12Rik	NR_015517	chr5	129085004	129106562	-	2.11314	2.17875	NA	N1
Fzd10	NM_175284	chr5	129106980	129109968	+	3.17107	3.683	NA	N1
Piwil1	NM_021311	chr5	129242120	129261349	+	2.54906	2.42537	NA	N1
Rimbp2	NM_001081388	chr5	129263662	129459361	-	1.42912	1.87723	NA	N1
Caln1	NM_181045	chr5	130845327	131316515	+	1.95101	2.43231	NA	N1
Caln1	NM_021371	chr5	130924661	131316515	+	2.89545	2.58261	NA	N1
Auts2	NM_177047	chr5	131913551	133018213	-	0.757701	2.40365	NA	N1
4930563F08Rik	NR_040704	chr5	132356138	132359638	+	1.66198	3.38803	NA	N1
Gjc3	NM_080450	chr5	138395036	138404187	-	1.17313	1.50719	NA	N1
Azgp1	NM_013478	chr5	138422748	138431460	+	2.66285	1.58128	NA	N1
Nxpe5	NM_001013773	chr5	138667131	138693103	+	2.40836	1.9224	NA	N1
Card11	NM_175362	chr5	141348952	141476550	-	5.12956	2.24485	NA	N1
Sdk1	NM_177879	chr5	141717487	142689745	+	2.66072	2.8627	NA	N1
Cyp3a57	NM_001100180	chr5	146106138	146151381	+	3.17207	2.21252	NA	N1
Cyp3a25	NM_019792	chr5	146788769	146821193	-	3.06245	2.57161	NA	N1
Cyp3a25	NR_030782	chr5	146788769	146821194	-	3.06245	2.57159	NA	N1
Cyp3a59	NM_001105160	chr5	146890833	146924859	+	3.06245	2.50541	NA	N1
Gpr12	NM_001010941	chr5	147393725	147396815	-	0.964345	1.88969	NA	N1
4930500F04Rik	NR_045758	chr5	150650321	150666855	+	0.085483	1.29447	NA	N1
Rxfp2	NM_001289564	chr5	150821249	150884761	+	3.05651	2.18569	NA	N1
Vmn2r18	NM_001102582	chr5	152364235	152389499	-	1.93318	2.81288	NA	N1
Calcr	NM_001042725	chr6	3635719	3713623	-	2.15002	1.89386	NA	N1
Calcr	NM_007588	chr6	3635719	3714713	-	2.13378	1.89259	NA	N1
Tfpi2	NM_009364	chr6	3912594	3918354	-	2.97124	2.37414	NA	N1
Peg10	NM_001040611	chr6	4697305	4710516	+	0.695637	1.39264	NA	N1
Dync1i1	NM_001191023	chr6	5675638	5978039	+	2.93446	1.80323	NA	N1
Nxph1	NM_008751	chr6	8900018	9198578	+	0.638534	2.4176	NA	N1
1700016P04Rik	NR_038149	chr6	13363336	13365996	+	2.59506	1.26599	NA	N1
Ppp1r3a	NM_080464	chr6	14663821	14705274	-	4.11133	2.44535	NA	N1
Foxp2	NM_053242	chr6	14851348	15391977	+	3.93555	2.22972	NA	N1
Cttnbp2	NM_080285	chr6	18316476	18464825	-	2.54363	2.45842	NA	N1
4930524B17Rik	NR_126084	chr6	19197898	19228843	-	1.97341	2.69501	NA	N1
Kcnd2	NM_019697	chr6	21166108	21679805	+	2.41715	2.05612	NA	N1
Ptprz1	NM_001081306	chr6	22825501	23002916	+	2.15002	2.4132	NA	N1
Aass	NM_013930	chr6	23022172	23082986	-	2.36923	2.71124	NA	N1
Fezf1	NM_028462	chr6	23195046	23198264	-	3.62125	2.36222	NA	N1
Cadps2	NM_001252105	chr6	23212773	23789421	-	1.09178	2.62634	NA	N1
Cadps2	NM_001252107	chr6	23359369	23789421	-	1.09178	2.62671	NA	N1
Cadps2	NM_001252108	chr6	23377097	23789421	-	1.09178	2.64667	NA	N1
Cadps2	NM_001252109	chr6	23546253	23789421	-	1.09178	2.82366	NA	N1
Slc13a1	NM_019481	chr6	24038282	24118092	-	2.17313	2.38269	NA	N1
Hyal5	NM_028957	chr6	24807996	24841958	+	3.37844	2.60274	NA	N1
Tmem229a	NM_177013	chr6	24901140	24906125	-	3.35914	2.15228	NA	N1
Gpr37	NM_010338	chr6	25618522	25639980	-	2.632	2.31377	NA	N1
Grm8	NM_008174	chr6	27225120	28084369	-	-0.868252	2.3825	NA	N1
9330158H04Rik	NR_015589	chr6	36283137	36338234	-	1.54284	1.91092	NA	N1
Mgam	NM_001171003	chr6	40578829	40719122	+	2.2785	2.36841	NA	N1
Moxd2	NM_139296	chr6	40828792	40837493	-	4.28669	3.06731	NA	N1
Prss58	NM_175020	chr6	40845260	40850386	-	1.87666	1.75349	NA	N1
1700074P13Rik	NM_028550	chr6	40870458	40890556	-	4.36081	3.07349	NA	N1
2210010C04Rik	NM_023333	chr6	40980266	40985508	-	4.27203	2.11615	NA	N1
Try4	NM_011646	chr6	41252270	41255532	+	3.78592	2.33504	NA	N1
Try5	NM_001003405	chr6	41261230	41264709	-	3.4976	2.61055	NA	N1
Prss2	NM_009430	chr6	41471774	41475078	+	2.39014	2.89145	NA	N1
Trpv6	NM_022413	chr6	41570617	41586404	-	0.310277	1.515	NA	N1
Trpv5	NM_001007572	chr6	41602768	41630722	-	3.58195	2.16045	NA	N1
Kel	NM_032540	chr6	41636328	41654324	-	3.78063	2.46708	NA	N1
Pip	NM_008843	chr6	41797547	41802061	+	4.14295	3.28137	NA	N1
Sval2	NM_032542	chr6	41810337	41814321	+	2.05559	2.37919	NA	N1
Sval1	NM_027832	chr6	41901626	41906097	+	1.53938	3.19887	NA	N1
Sval3	NM_001003952	chr6	41918138	41923089	+	3.91603	3.21348	NA	N1
Sva	NM_009299	chr6	41988392	41992850	+	2.77833	2.09879	NA	N1
1700024N05Rik	NR_126472	chr6	43112452	43122315	-	2.14263	2.93285	NA	N1
1700024N05Rik	NR_126471	chr6	43112452	43124857	-	2.50712	2.73152	NA	N1
Cntnap2	NM_001004357	chr6	45010059	47251370	+	3.52742	2.38982	NA	N1
Gimap7	NM_146167	chr6	48668619	48674635	+	2.11568	2.20938	NA	N1
Gimap1	NM_008376	chr6	48689045	48693794	+	2.10696	1.29707	NA	N1
Tmem176b	NM_023056	chr6	48783810	48790987	-	-0.809541	1.9838	NA	N1
Tmem176b	NM_001164209	chr6	48783810	48791136	-	-0.834198	1.89204	NA	N1
Tmem176b	NM_001164207	chr6	48783810	48791373	-	-0.728231	1.72927	NA	N1
Tmem176a	NM_025326	chr6	48791481	48795363	+	-0.721498	2.2741	NA	N1
Tmem176a	NM_001098271	chr6	48791654	48795363	+	-0.790786	2.40455	NA	N1
Aoc1	NM_029638	chr6	48845253	48859186	+	2.63369	2.48231	NA	N1
Aoc1	NM_001161621	chr6	48854984	48859186	+	3.41359	2.69011	NA	N1
1600015I10Rik	NM_001081273	chr6	48879894	48883686	+	1.70428	2.97979	NA	N1
Doxl2	NM_001029987	chr6	48925141	48928744	+	1.40317	1.48302	NA	N1
4930563H07Rik	NR_126454	chr6	48936614	48949615	-	0.423746	1.41998	NA	N1
Svs1	NM_172888	chr6	48936859	48941723	+	1.73013	1.27495	NA	N1
Npy	NM_023456	chr6	49772708	49779504	+	3.02296	2.54027	NA	N1
Gm4872	NR_073371	chr6	53171157	53174969	+	1.16512	3.91996	NA	N1
Gm4872	NR_073372	chr6	53171795	53176593	+	1.16512	3.35684	NA	N1
9430076C15Rik	NR_015553	chr6	53237288	53347210	+	1.47437	2.31274	NA	N1
4921529L05Rik	NR_110484	chr6	53928684	53967377	+	1.40286	2.63732	NA	N1
Chn2	NM_001163640	chr6	53989925	54251806	+	2.8551	2.1971	NA	N1
Chn2	NM_001311133	chr6	54214851	54251806	+	2.70642	2.42241	NA	N1
Chn2	NM_001311134	chr6	54219149	54251806	+	3.18619	2.34943	NA	N1
Chn2	NM_023543	chr6	54222815	54251806	+	2.12685	2.37808	NA	N1
Prr15	NM_030024	chr6	54277005	54280194	+	1.73594	3.49415	NA	N1
Gm3279	NR_046071	chr6	55634564	55644568	+	5.18669	2.6194	NA	N1
Ccdc129	NM_001081665	chr6	55787011	55928592	+	3.288	2.82871	NA	N1
Ppp1r17	NM_011153	chr6	55967508	55982682	+	1.84862	2.22286	NA	N1
Pde1c	NM_001159953	chr6	56019797	56312386	-	0.199624	1.15523	NA	N1
Pde1c	NM_011054	chr6	56029981	56312513	-	0.5682	1.12409	NA	N1
Pde1c	NM_001159955	chr6	56029981	56319628	-	-0.268648	1.1069	NA	N1
Pde1c	NM_001025568	chr6	56050433	56312386	-	0.199624	1.02855	NA	N1
Pde1c	NM_001159960	chr6	56050433	56312804	-	0.452248	1.02728	NA	N1
Pde1c	NM_001159957	chr6	56050433	56319628	-	-0.268648	1.01419	NA	N1
A530053G22Rik	NR_015565	chr6	60229036	60353701	-	2.84391	2.13738	NA	N1
Snca	NM_001042451	chr6	60681566	60778998	-	5.19392	2.34827	NA	N1
Grid2	NM_008167	chr6	63206850	64616273	+	2.48653	2.30075	NA	N1
Atoh1	NM_007500	chr6	64679139	64681229	+	6.64378	4.37836	NA	N1
C130060K24Rik	NM_175524	chr6	65331287	65408144	+	0.144168	2.99607	NA	N1
Ndnf	NM_172399	chr6	65621604	65656924	+	0.958672	1.60457	NA	N1
Il23r	NM_144548	chr6	67372925	67441849	-	3.20439	1.68387	NA	N1
1700065L07Rik	NR_108032	chr6	73386958	73421015	-	1.6575	2.57869	NA	N1
Ctnna2	NM_009819	chr6	76831630	77929661	-	1.16686	2.61649	NA	N1
Lrrtm1	NM_028880	chr6	77192710	77195511	+	3.14676	4.26021	NA	N1
6330415B21Rik	NR_045141	chr6	77330250	77332469	-	2.31949	4.28398	NA	N1
Reg3b	NM_011036	chr6	78320878	78323460	+	3.45324	2.90565	NA	N1
Reg3d	NM_001161741	chr6	78325867	78328859	-	3.12141	2.83394	NA	N1
Reg3a	NM_011259	chr6	78330702	78333833	+	3.29096	4.1157	NA	N1
Reg2	NM_009043	chr6	78355148	78358091	+	3.13263	2.75506	NA	N1
Reg1	NM_009042	chr6	78375976	78378660	+	2.80116	3.80553	NA	N1
Reg3g	NM_011260	chr6	78416261	78418868	-	4.39169	2.06424	NA	N1
Gm20362	NR_040301	chr6	78982035	78985863	+	0.646792	2.8778	NA	N1
Lrrtm4	NM_001282102	chr6	79968870	79974926	+	2.97742	3.15744	NA	N1
Lrrtm4	NM_001134743	chr6	79968870	80760137	+	2.97742	2.50174	NA	N1
Lrrtm4	NM_178731	chr6	79969636	79974926	+	2.45994	3.25451	NA	N1
Tacr1	NM_009313	chr6	82352468	82510098	+	1.51706	1.75699	NA	N1
Fam19a4	NM_177233	chr6	96781202	97010405	-	1.06976	1.25443	NA	N1
Frmd4b	NM_145148	chr6	97236860	97567651	-	1.70252	1.03445	NA	N1
Gm765	NM_001128092	chr6	98188007	98292748	-	1.09178	2.27026	NA	N1
Prok2	NM_001037539	chr6	99661292	99676386	-	-0.0343574	1.89395	NA	N1
Gm9871	NR_027989	chr6	101724242	101751976	+	2.77616	2.34065	NA	N1
4930587E11Rik	NR_131018	chr6	102216093	102256798	+	2.94959	3.07054	NA	N1
4930587E11Rik	NR_131017	chr6	102216093	102286670	+	2.94959	3.00203	NA	N1
Chl1	NM_007697	chr6	103460869	103683029	+	3.60481	2.4908	NA	N1
Gm19757	NR_040297	chr6	105431259	105442662	-	1.8525	2.94528	NA	N1
Gm15631	NR_132434	chr6	105622331	105627575	-	3.27459	2.27493	NA	N1
Cntn4	NM_173004	chr6	105627738	106624264	+	4.4201	2.47122	NA	N1
Cntn4	NM_001109749	chr6	105627738	106649299	+	4.4201	2.48351	NA	N1
Cntn4	NM_001109751	chr6	106068758	106624264	+	3.33476	2.60312	NA	N1
Il5ra	NM_008370	chr6	106660372	106699031	-	0.911678	1.96603	NA	N1
Lrrn1	NM_008516	chr6	107479719	107520222	+	3.4776	2.93754	NA	N1
Grm7	NM_177328	chr6	110595591	111517224	+	5.54906	2.70446	NA	N1
Cav3	NM_007617	chr6	112409498	112422866	+	1.47758	2.14584	NA	N1
Slc6a11	NM_172890	chr6	114081234	114199880	+	-2	1.5053	NA	N1
Olfr212	NM_001011800	chr6	116456533	116467983	+	0.0618299	1.30111	NA	N1
Slc6a12	NM_133661	chr6	121296714	121315791	+	3.89458	1.07118	NA	N1
Iqsec3	NM_001033354	chr6	121322945	121423696	-	1.5552	1.84845	NA	N1
A2m	NM_175628	chr6	121586190	121629256	+	3.97943	2.78601	NA	N1
Mug1	NM_008645	chr6	121788558	121839075	+	2.24569	2.87338	NA	N1
Clec4a3	NM_001204241	chr6	122902532	122919896	+	3.23018	2.53326	NA	N1
Clec4a3	NM_153197	chr6	122902661	122919896	+	3.37116	2.54622	NA	N1
Clec4a4	NM_001005860	chr6	122940384	122974439	+	3.25722	2.1759	NA	N1
Clec4b1	NM_001190310	chr6	122999979	123021573	+	2.90386	3.01197	NA	N1
Clec4a2	NM_001170332	chr6	123072707	123094017	+	3.88559	2.85778	NA	N1
Clec4a2	NM_001170333	chr6	123073333	123094017	+	3.76049	2.79397	NA	N1
Clec4b2	NM_001004159	chr6	123123040	123154689	+	2.98371	3.13805	NA	N1
Clec4n	NM_001190320	chr6	123179860	123197042	+	3.20439	2.67121	NA	N1
Vmn2r19	NM_001104632	chr6	123258350	123286555	+	4.40241	2.94979	NA	N1
Vmn2r23	NM_001104638	chr6	123652838	123692257	+	3.31509	2.71514	NA	N1
Vmn2r24	NM_001104639	chr6	123728988	123766298	+	4.15133	3.22281	NA	N1
Vmn2r25	NM_001104641	chr6	123772831	123803208	-	2.31028	2.44201	NA	N1
Vmn2r27	NM_001104642	chr6	124141613	124181802	-	2.32167	2.45898	NA	N1
1700013D24Rik	NM_001177502	chr6	124297611	124307104	-	1.9919	1.59068	NA	N1
Klrb1a	NM_001159902	chr6	128559244	128572952	-	1.48653	2.76295	NA	N1
Clec2h	NM_053165	chr6	128612402	128627392	+	2.80116	3.11597	NA	N1
Klrb1	NM_001099918	chr6	128656525	128673064	-	2.08528	2.32581	NA	N1
Clec2i	NM_001289706	chr6	128837604	128848185	+	1.55621	1.44591	NA	N1
4922502D21Rik	NM_199034	chr6	129272182	129281799	-	2.08891	2.79244	NA	N1
Klri2	NM_177155	chr6	129679058	129690502	-	2.0029	1.04205	NA	N1
Klra13-ps	NR_033451	chr6	130241178	130256450	-	0.646792	1.55352	NA	N1
Klra23	NM_024470	chr6	130241178	130258379	-	1.68699	1.49061	NA	N1
Prpmp5	NM_001024705	chr6	132261607	132264761	-	3.48314	1.13162	NA	N1
Prh1	NM_011174	chr6	132519859	132522419	+	1.72531	2.81353	NA	N1
A630073D07Rik	NM_001142969	chr6	132575128	132577529	-	2.8551	3.53243	NA	N1
4930425L21Rik	NR_126088	chr6	135608930	135633409	+	2.69676	2.84972	NA	N1
Grin2b	NM_008171	chr6	135679822	136123529	-	2.86556	2.61837	NA	N1
Slc15a5	NM_177787	chr6	137932110	138028437	-	2.72417	2.44905	NA	N1
Gm30332	NR_126082	chr6	138392493	138410136	+	2.34266	2.41977	NA	N1
B230110G15Rik	NR_131103	chr6	138529144	138547835	+	3.44723	3.23121	NA	N1
4922502N22Rik	NR_045149	chr6	139264117	139271097	-	3.35743	2.59696	NA	N1
Rergl	NM_001128090	chr6	139441702	139450430	-	2.83851	3.06898	NA	N1
Pik3c2g	NM_207683	chr6	139535771	139917804	+	2.65418	2.92584	NA	N1
Pik3c2g	NM_011084	chr6	139789965	139917804	+	2.65842	3.14299	NA	N1
Plcz1	NM_054066	chr6	139938242	139989938	-	2.5181	3.25174	NA	N1
Gm10400	NR_033555	chr6	141289073	141292908	+	0.456534	1.41639	NA	N1
Slco1c1	NM_001177772	chr6	141472906	141518698	+	1.27635	1.58917	NA	N1
Slco1b2	NM_020495	chr6	141578038	141635156	+	2.39646	2.75528	NA	N1
Slco1a4	NM_030687	chr6	141753960	141804692	-	3.00507	3.14686	NA	N1
Slco1a1	NM_013797	chr6	141855801	141895483	-	3.8098	2.53042	NA	N1
Gm6614	NM_001081318	chr6	141920716	141957266	-	3.60043	2.57409	NA	N1
Kcnj8	NM_008428	chr6	142513458	142519876	-	1.93137	1.93597	NA	N1
Abcc9	NM_001044720	chr6	142536381	142650794	-	1.64084	2.41604	NA	N1
5330439B14Rik	NR_037679	chr6	142563114	142574982	+	2.04808	2.84587	NA	N1
St8sia1	NM_011374	chr6	142770060	142912972	-	2.28986	1.66616	NA	N1
Tmtc1	NM_198967	chr6	148180951	148392874	-	1.36329	2.07093	NA	N1
Gm6313	NR_045867	chr6	148555307	148562831	-	1.55916	2.10421	NA	N1
4930528G23Rik	NR_131024	chr6	148608499	148626522	-	2.09334	2.37648	NA	N1
Dennd5b	NM_177192	chr6	148936590	149050202	-	-0.274478	1.50792	NA	N1
Gp6	NM_001163014	chr7	4320314	4349346	-	0.351785	1.82592	NA	N1
Nlrp2	NM_177690	chr7	5250148	5302637	-	1.36463	1.22579	NA	N1
Vmn1r65	NM_030738	chr7	5959351	5962612	-	4.30256	2.31382	NA	N1
Zfp583	NM_001033249	chr7	6267266	6282036	-	0.363378	1.78257	NA	N1
Zim2	NR_131759	chr7	6604458	6615079	-	0.810996	2.042	NA	N1
Zim1	NM_011769	chr7	6628153	6649143	-	3.06731	2.54543	NA	N1
Zim3	NR_036631	chr7	6908396	6929373	-	4.59729	2.35145	NA	N1
Vmn2r52	NM_001105191	chr7	10744000	10761635	-	1.89818	1.93329	NA	N1
Nlrp4b	NM_172481	chr7	11273141	11315507	+	2.11477	2.71899	NA	N1
Vmn2r53	NM_001104644	chr7	13166818	13191893	-	1.86989	2.32393	NA	N1
Bsph1	NM_001033418	chr7	14036189	14058799	+	2.41032	3.04696	NA	N1
Bsph2	NM_001080942	chr7	14140214	14156416	-	3.28199	3.12384	NA	N1
Sult2a5	NM_001184980	chr7	14209315	14256156	+	2.8551	2.21038	NA	N1
Sult2a4	NM_001101534	chr7	14495025	14574937	-	2.79949	2.35748	NA	N1
Sult2a3	NM_001101586	chr7	14652903	14708342	-	2.33865	2.59863	NA	N1
Sult2a6	NM_001081325	chr7	14807751	14840219	-	2.83642	2.85279	NA	N1
Sult2a8	NM_001199306	chr7	14996034	15023900	-	2.21306	3.11181	NA	N1
Sult2a8	NM_175250	chr7	14996034	15031936	-	2.3575	3.01323	NA	N1
Sult2a7	NM_001184981	chr7	15050507	15078275	-	2.39905	2.75575	NA	N1
Nlrp5-ps	NR_045120	chr7	15116002	15207827	-	0	2.64809	NA	N1
Nlrp5-ps	NR_045119	chr7	15146519	15208415	-	1.70608	2.58919	NA	N1
Obox7	NM_001038676	chr7	15245056	15251345	+	2.26754	2.80762	NA	N1
Obox5	NM_145709	chr7	16335718	16344623	+	1.53057	2.35268	NA	N1
Crx	NM_007770	chr7	16451295	16465304	-	0.170602	1.05004	NA	N1
Psg29	NM_054064	chr7	17788825	17801105	+	2.72335	2.62384	NA	N1
Psg-ps1	NR_002857	chr7	18257661	18267409	+	4.62125	3.11108	NA	N1
Ceacam5	NM_028480	chr7	18298600	18346470	+	4.16756	2.77619	NA	N1
Ceacam14	NM_025957	chr7	18398030	18400976	+	5.53153	3.4659	NA	N1
Ceacam11	NM_023289	chr7	18557515	18563905	+	4.46743	3.23071	NA	N1
Ceacam13	NM_028171	chr7	18595237	18598837	+	2.58786	2.31633	NA	N1
Ceacam13	NM_027210	chr7	18595237	18604569	+	2.58786	2.71812	NA	N1
Ceacam12	NM_001162524	chr7	18651277	18655776	+	3.08963	3.39754	NA	N1
Ceacam12	NM_026087	chr7	18651277	18657162	+	3.08963	3.37634	NA	N1
Ceacam12	NM_001162523	chr7	18651277	18663335	+	3.08963	2.81169	NA	N1
Igfl3	NM_001003393	chr7	18761842	18767211	+	3.30175	4.23247	NA	N1
Mill1	NM_153749	chr7	18830695	18851441	+	3.40114	2.46599	NA	N1
Psg18	NM_011963	chr7	18931156	18940356	-	2.13557	2.16171	NA	N1
Psg18	NM_001163685	chr7	18933550	18940342	-	2.13557	2.13112	NA	N1
Psg28	NM_054063	chr7	19007884	19017404	-	2.13557	2.05167	NA	N1
Psg26	NM_001029893	chr7	19059930	19069498	-	2.59856	2.04713	NA	N1
Psg25	NM_054060	chr7	19105050	19117576	-	3.51377	3.13898	NA	N1
Psg27	NM_001037168	chr7	19141862	19152654	-	2.47748	2.52907	NA	N1
Psg23	NM_020261	chr7	19191691	19201850	-	0.431382	2.16565	NA	N1
Psg20	NM_054058	chr7	19259714	19271341	-	1.57108	2.33513	NA	N1
Psg22	NM_001004152	chr7	19303438	19312597	+	2.11938	1.52307	NA	N1
Psg17	NM_007677	chr7	19399285	19406940	-	0.144168	1.9744	NA	N1
Nlrp5	NM_001039143	chr7	24170907	24226942	+	3.04137	2.86087	NA	N1
Nlrp5	NM_001305857	chr7	24189120	24226942	+	3.4944	2.65936	NA	N1
Cyp2b9	NM_010000	chr7	26958427	26995679	+	1.70608	2.55098	NA	N1
Nlrp9c	NM_001042612	chr7	27149905	27179262	-	2.93704	2.54547	NA	N1
Nlrp4a	NM_172896	chr7	27220131	27260477	+	2.99754	3.16636	NA	N1
Cyp2b23	NM_001081148	chr7	27450245	27471449	-	5.0911	3.12791	NA	N1
Cyp2b19	NM_007814	chr7	27542160	27557649	+	3.5065	2.66425	NA	N1
Cyp2g1	NM_013809	chr7	27593945	27606216	+	2.20811	2.54319	NA	N1
Cyp2a22	NM_001101467	chr7	27716649	27724405	-	2.13557	2.45152	NA	N1
Scgb2b1	NM_001310660	chr7	32048754	32050954	+	3.65003	1.86343	NA	N1
Scgb2b2	NM_207262	chr7	32087787	32089996	+	3.70833	3.15132	NA	N1
Scgb2b3	NM_001270541	chr7	32144056	32147091	-	2.56406	3.30461	NA	N1
Scgb2b23-ps	NR_045685	chr7	34410163	34438300	-	2.45485	2.66198	NA	N1
Scgb2b24	NM_177446	chr7	34522211	34524314	-	5.05558	3.29282	NA	N1
Scgb1b30	NM_001099330	chr7	34880449	34885856	+	1.37633	1.54766	NA	N1
Zfp536	NM_172385	chr7	38264127	38554771	-	0.384153	1.57247	NA	N1
4933402C06Rik	NR_045504	chr7	47930106	47946630	+	2.08548	2.83533	NA	N1
A230077H06Rik	NR_040329	chr7	48104522	48153694	-	1.34962	2.87945	NA	N1
Vstm2b	NM_021387	chr7	48154647	48185338	+	-1.67514	2.81457	NA	N1
Vmn2r57	NM_177764	chr7	48655101	48704011	-	2.10203	1.89912	NA	N1
Vmn2r-ps54	NR_004441	chr7	48923383	48982563	+	1.72531	2.2568	NA	N1
Vmn2r59	NM_001105056	chr7	49267161	49314351	-	0.351785	2.6903	NA	N1
Vmn2r60	NM_001105057	chr7	49371840	49451146	+	1.81483	2.71288	NA	N1
Vmn2r61	NM_001105058	chr7	49515422	49556125	+	3.40825	2.96001	NA	N1
4933421I07Rik	NM_027702	chr7	49700831	49703450	-	3.62219	4.35662	NA	N1
Klk13	NM_001039042	chr7	50967936	50982128	+	-0.153198	1.23261	NA	N1
Klk15	NM_174865	chr7	51189140	51194960	+	0.266391	2.09918	NA	N1
Klk1b1	NM_010645	chr7	51222120	51226688	+	2.00507	2.11451	NA	N1
Klk1b9	NM_010116	chr7	51231430	51235746	+	1.87205	2.66829	NA	N1
Klk1b11	NM_010640	chr7	51251246	51255245	+	1.10295	1.55627	NA	N1
Klk1b26	NM_010644	chr7	51268047	51272339	+	0.879633	1.43193	NA	N1
Egfbp2	NM_010115	chr7	51268080	51272338	+	0.879633	1.435	NA	N1
Klk1b21	NM_010642	chr7	51357661	51361953	+	0.84642	1.32388	NA	N1
Klk1b22	NM_010114	chr7	51368042	51372292	+	2.75794	2.94312	NA	N1
Klk1b16	NM_008454	chr7	51392659	51396980	+	2.27459	2.56438	NA	N1
Klk1b24	NM_010643	chr7	51443605	51447821	+	2.4661	2.65952	NA	N1
Klk1b3	NM_008693	chr7	51453560	51457721	+	3.79347	1.2465	NA	N1
Mrgpra9	NM_001288801	chr7	54490288	54508218	-	3.31469	2.91088	NA	N1
Mrgpra1	NM_153095	chr7	54590244	54609610	-	3.16404	2.88751	NA	N1
Mrgpra3	NM_153067	chr7	54844319	54856742	-	3.62273	2.57933	NA	N1
Mrgprx1	NM_207540	chr7	55276340	55282967	-	1.66072	3.02979	NA	N1
Mrgprb1	NM_205810	chr7	55699482	55711712	-	4.96946	2.42735	NA	N1
Mrgprx2	NM_001034868	chr7	55733988	55754640	-	4.46743	2.78899	NA	N1
Mrgprb2	NM_175531	chr7	55806335	55813456	-	3.63445	2.99581	NA	N1
Nell1	NM_001037906	chr7	57230719	58118659	+	1.8525	2.59352	NA	N1
Nell1os	NR_045928	chr7	57772678	57831254	-	2.61993	2.81161	NA	N1
Luzp2	NM_178705	chr7	62090614	62524258	+	3.02865	2.51465	NA	N1
Gabrg3	NM_008074	chr7	63979611	64642241	-	1.04515	2.94601	NA	N1
Gm9962	NR_033504	chr7	64642641	64665311	+	2.37844	2.95728	NA	N1
Gabra5	NM_176942	chr7	64663038	64765379	-	3.17207	2.51587	NA	N1
Gabrb3	NM_001038701	chr7	64845887	65084171	+	3.2235	2.22927	NA	N1
Gabrb3	NM_008071	chr7	64846542	65084171	+	2.40825	2.22927	NA	N1
A330076H08Rik	NR_015599	chr7	69088786	69127189	-	2.7606	2.11578	NA	N1
Chrna7	NM_007390	chr7	70243577	70357412	-	3.16967	2.93162	NA	N1
4930554H23Rik	NR_131089	chr7	70489577	70589415	-	-0.715576	3.0107	NA	N1
Apba2	NM_007461	chr7	71646591	71898762	+	1.16404	1.50927	NA	N1
Apba2	NM_001291166	chr7	71647023	71898762	+	2.11314	1.50762	NA	N1
1810008I18Rik	NR_045301	chr7	72948937	72951109	+	-1.1873	1.32544	NA	N1
4930441H08Rik	NR_130995	chr7	79054580	79084077	+	1.87892	1.59521	NA	N1
Fam174b	NM_001162532	chr7	80885192	80921805	+	0.815093	1.60551	NA	N1
Gm10619	NR_077222	chr7	80953107	80961389	-	3.14597	1.33572	NA	N1
Gm21269	NR_102375	chr7	80970809	80981435	+	2.31949	1.65097	NA	N1
St8sia2	NM_009181	chr7	81084005	81158568	-	0.395682	2.04751	NA	N1
4930533N22Rik	NR_131122	chr7	82175096	82220052	+	3.68217	2.76671	NA	N1
Sv2b	NM_153579	chr7	82259780	82454148	-	0.706005	1.67821	NA	N1
1500012K07Rik	NR_045812	chr7	82453581	82463371	+	1.22846	1.64307	NA	N1
1500012K07Rik	NR_045814	chr7	82453587	82476305	+	1.22846	1.74488	NA	N1
Agbl1	NM_001199224	chr7	83374772	84269584	+	3.27481	2.6717	NA	N1
Ntrk3	NM_008746	chr7	85336999	85722724	-	-0.675136	2.55899	NA	N1
Ntrk3	NM_182809	chr7	85445576	85722724	-	-0.675136	2.44674	NA	N1
Vmn2r65	NM_001105180	chr7	92088678	92112519	-	3.10696	2.8585	NA	N1
Vmn2r66	NM_001033878	chr7	92143154	92160530	-	3.07375	2.9747	NA	N1
Vmn2r67	NM_001102579	chr7	92284749	92304412	-	1.4661	2.05951	NA	N1
Vmn2r68	NM_001105181	chr7	92370027	92386214	-	0.706081	2.37901	NA	N1
Vmn2r69	NM_001105182	chr7	92554885	92564186	-	0.0618299	1.66717	NA	N1
Vmn2r72	NM_001105185	chr7	92886293	92903491	-	1.12112	2.35465	NA	N1
Vmn2r73	NM_001105186	chr7	93006056	93024448	-	0	2.11495	NA	N1
Vmn2r74	NM_001105187	chr7	93100376	93109992	-	1.31322	1.2583	NA	N1
Vmn2r75	NM_001102578	chr7	93296551	93320234	-	2.23241	2.22468	NA	N1
Vmn2r76	NM_001102580	chr7	93373715	93394711	-	2.75837	1.5979	NA	N1
Olfr301	NM_212436	chr7	93552358	93561809	+	2.17247	2.68214	NA	N1
Olfr292	NM_146620	chr7	93836850	93843894	+	0.467236	1.74365	NA	N1
Folh1	NM_001159706	chr7	93867485	93924374	-	3.67563	2.33735	NA	N1
Vmn2r77	NM_001105188	chr7	93943650	93960542	+	2.08632	3.12505	NA	N1
Vmn2r78	NM_001105189	chr7	94063858	94103687	+	2.68699	2.50421	NA	N1
Nox4	NM_001285833	chr7	94395158	94547218	+	1.88697	2.02323	NA	N1
Tyr	NM_001317397	chr7	94573280	94642022	-	3.0256	2.32807	NA	N1
Grm5	NM_001081414	chr7	94732677	95283573	+	3.99855	2.36483	NA	N1
Rab38	NM_028238	chr7	95578782	95640082	+	1.96938	2.5472	NA	N1
Olfr78	NM_001168503	chr7	109889234	109907985	-	2.89545	2.03484	NA	N1
Olfr630	NM_147098	chr7	110902663	110905864	-	2.40825	3.19455	NA	N1
Ubqln3	NM_198623	chr7	111289136	111291786	-	3.02296	4.98231	NA	N1
Ubqlnl	NM_198624	chr7	111296772	111299070	-	4.45917	6.14642	NA	N1
Olfm5	NM_172905	chr7	111301526	111313330	-	3.22274	2.68812	NA	N1
Gm4759	NR_003967	chr7	113565063	113584587	-	3.54189	3.37809	NA	N1
Gm1966	NM_001277179	chr7	113739062	113788159	-	1.27297	2.21856	NA	N1
Olfr695	NM_146598	chr7	113857245	113859859	-	2.15697	3.88518	NA	N1
Olfr701	NM_028910	chr7	113957657	113964223	+	4.15357	3.6159	NA	N1
Olfr702	NM_146597	chr7	113967002	113970257	-	2.04108	3.14336	NA	N1
Olfr710	NM_146601	chr7	114087580	114091826	-	3.13292	2.61112	NA	N1
Olfr711	NM_147035	chr7	114114881	114118965	-	4.14055	4.21	NA	N1
Nlrp14	NM_001002894	chr7	114310503	114341617	+	3.34177	2.68152	NA	N1
Syt9	NM_021889	chr7	114514303	114692169	+	2.90663	2.66502	NA	N1
Olfml1	NM_172907	chr7	114710946	114734879	+	2.0214	2.69302	NA	N1
Ppfibp2	NM_008905	chr7	114738564	114888410	+	2.73111	2.66696	NA	N1
Ppfibp2	NM_001163557	chr7	114750357	114892097	+	3.36329	2.64019	NA	N1
Cyb5r2	NM_001205227	chr7	114891968	114901546	-	2.06799	2.15081	NA	N1
Lmo1	NM_001302206	chr7	116282078	116314026	-	1.83505	1.4593	NA	N1
Lmo1	NM_057173	chr7	116282078	116314033	-	1.92376	1.45927	NA	N1
Lmo1	NM_001302205	chr7	116282078	116318721	-	1.25509	1.49955	NA	N1
Cyp2r1	NM_177382	chr7	121693676	121706486	-	3.64753	2.47037	NA	N1
Calca	NM_001033954	chr7	121774991	121779871	-	1.66296	3.31115	NA	N1
Calca	NM_001305616	chr7	121776804	121779871	-	1.66296	2.81731	NA	N1
Calcb	NM_054084	chr7	121862156	121866879	+	1.54906	3.35895	NA	N1
Insc	NM_173767	chr7	121889279	121993894	+	2.83809	2.39133	NA	N1
A730082K24Rik	NR_040317	chr7	122092163	122127481	+	2.59559	2.68624	NA	N1
A730082K24Rik	NR_040319	chr7	122094787	122127481	+	3.69325	2.61034	NA	N1
Sox6	NM_001277328	chr7	122614385	122945123	-	2.47006	2.65532	NA	N1
Sox6	NM_011445	chr7	122614385	123138600	-	2.44022	2.63566	NA	N1
Sox6	NM_001025560	chr7	122614385	123174561	-	3.24766	2.584	NA	N1
Xylt1	NM_175645	chr7	124524492	124811144	+	2.69676	2.5715	NA	N1
Gpr139	NM_001024138	chr7	126287836	126327888	-	2.75903	3.06045	NA	N1
Gp2	NM_025989	chr7	126586057	126602786	-	3.16404	3.63264	NA	N1
Umod	NM_001278605	chr7	126606221	126622776	-	2.17247	2.66039	NA	N1
Pdilt	NM_027943	chr7	126630100	126666996	-	2.82329	1.77354	NA	N1
Acsm5	NM_178758	chr7	126669778	126686874	+	2.15747	2.98639	NA	N1
Acsm2	NM_001177977	chr7	126697853	126744208	+	3.18956	3.20719	NA	N1
Acsm2	NM_001177978	chr7	126705221	126744208	+	1.68704	3.20539	NA	N1
Acsm1	NM_054094	chr7	126761341	126806029	+	5.333	3.07443	NA	N1
Zp2	NM_011775	chr7	127275874	127288804	-	2.15772	1.15516	NA	N1
4930505K13Rik	NR_130979	chr7	127299628	127309515	+	3.48878	3.19748	NA	N1
Crym	NM_016669	chr7	127329897	127345502	-	3.32545	2.28875	NA	N1
Abca14	NM_026458	chr7	127347477	127468866	+	2.42347	2.58393	NA	N1
Abca15	NM_177213	chr7	127472197	127551201	+	2.44958	2.53248	NA	N1
Abca16	NM_001278943	chr7	127553160	127688327	+	1.39446	2.43597	NA	N1
Abca16	NM_001278944	chr7	127565214	127688323	+	2.57563	2.4171	NA	N1
Hs3st2	NM_001081327	chr7	128535809	128645282	+	3.10203	2.50075	NA	N1
Chp2	NM_027363	chr7	129363009	129366053	+	1.24766	1.83722	NA	N1
Prkcb	NM_001316672	chr7	129432638	129777915	+	1.75503	2.35588	NA	N1
Cacng3	NM_019430	chr7	129815257	129912907	+	2.66592	2.71104	NA	N1
Hs3st4	NM_001252072	chr7	131126694	131542503	+	3.53645	2.93405	NA	N1
3100003L05Rik	NR_045907	chr7	131769183	131852449	-	2.3525	3.11152	NA	N1
4933440M02Rik	NR_045803	chr7	132475295	132493300	-	1.31048	1.01749	NA	N1
4930571K23Rik	NM_001145759	chr7	132512374	132514527	+	3.00118	1.75148	NA	N1
Plpp4	NM_001080963	chr7	136400607	136534821	+	2.49328	2.26996	NA	N1
4933402N03Rik	NM_173409	chr7	138281860	138289797	-	2.8095	1.75428	NA	N1
Cuzd1	NM_008411	chr7	138452067	138465806	-	2.4453	1.21257	NA	N1
Gpr26	NM_173410	chr7	139158142	139177316	+	2.01121	2.43253	NA	N1
C030029H02Rik	NR_102277	chr7	143460006	143510194	+	3.67013	2.74278	NA	N1
C230079O03Rik	NR_040459	chr7	143523898	143541098	-	2.01817	2.29373	NA	N1
Tcerg1l	NM_183289	chr7	145400654	145589413	-	2.97742	3.07092	NA	N1
4930543N07Rik	NR_131022	chr7	145745924	145758677	+	2.57835	2.28036	NA	N1
Cd163l1	NM_172909	chr7	147404165	147417044	+	1.78137	1.8583	NA	N1
5830411N06Rik	NM_175533	chr7	147433199	147483540	+	4.81745	2.81338	NA	N1
5830411N06Rik	NM_001128146	chr7	147433276	147485690	+	4.40241	2.7952	NA	N1
5830411N06Rik	NM_001128145	chr7	147433279	147485690	+	4.40241	2.79522	NA	N1
Olfr536	NM_146520	chr7	147686751	147693217	-	2.62986	3.2904	NA	N1
Olfr46	NM_146934	chr7	147787238	147797023	+	3.48314	2.3978	NA	N1
Olfr53	NM_146960	chr7	147832350	147838818	+	2.73812	2.66111	NA	N1
Cd209a	NM_133238	chr8	3743394	3748984	-	2.13839	3.06724	NA	N1
Cd209e	NM_130905	chr8	3847972	3854286	-	1.64162	3.19591	NA	N1
Cd209d	NM_130904	chr8	3871823	3878499	-	4.39498	3.5146	NA	N1
Cd209b	NM_001037800	chr8	3917654	3926841	-	2.39446	3.27928	NA	N1
Cd209f	NM_026956	chr8	4102792	4105764	-	0.901568	1.33433	NA	N1
Slc10a2	NM_011388	chr8	5083218	5105287	-	0.384416	2.85994	NA	N1
4930453L07Rik	NR_073360	chr8	9144668	9149050	+	2.13557	2.44403	NA	N1
Gm5607	NR_027975	chr8	12385770	12436732	+	0.438331	1.08568	NA	N1
Csmd1	NM_053171	chr8	15892544	17535385	-	2.31406	2.87589	NA	N1
Defb37	NM_181683	chr8	18986232	18991055	-	4.2258	4.18134	NA	N1
Defb38	NM_183036	chr8	19023463	19026529	-	2.17387	2.87322	NA	N1
Defb39	NM_183038	chr8	19052825	19064810	-	3.28496	2.24512	NA	N1
Defb12	NM_152802	chr8	19111930	19114833	-	3.56238	4.36401	NA	N1
Defb34	NM_183035	chr8	19123751	19126540	+	3.12866	3.38516	NA	N1
Spag11b	NM_001034905	chr8	19140758	19143010	+	2.5244	2.0587	NA	N1
Defb6	NM_054074	chr8	19225477	19228209	+	2.86993	2.52231	NA	N1
Defb46	NM_001025351	chr8	19239915	19242143	+	3.51003	1.48424	NA	N1
Defb5	NM_030734	chr8	19247591	19250828	+	3.94317	4.35731	NA	N1
Defa-ps13	NR_002881	chr8	19300676	19304794	+	2.3281	2.04737	NA	N1
Defb7	NM_139220	chr8	19495096	19497775	+	4.07936	3.26778	NA	N1
Defb1	NM_007843	chr8	22887026	22905657	+	3.51948	2.77892	NA	N1
Defb50	NM_199067	chr8	22934010	22941768	+	2.81002	4.02849	NA	N1
Defb2	NM_010030	chr8	22950397	22953953	+	2.44406	3.58206	NA	N1
Defb10	NM_139225	chr8	22969372	22972482	+	4.83296	2.33411	NA	N1
Defb9	NM_139219	chr8	22992184	22995906	-	2.67398	2.20112	NA	N1
Defb15	NM_139222	chr8	23040284	23043182	-	2.0954	2.90344	NA	N1
Defb35	NM_139224	chr8	23048823	23051350	+	0	3.74931	NA	N1
Fam90a1a	NM_001081662	chr8	23069185	23074775	+	2.13292	2.95098	NA	N1
Ccdc70	NM_026459	chr8	23081067	23084513	+	1.25018	4.53097	NA	N1
Zmat4	NM_001277239	chr8	24780132	25173588	+	1.5424	2.24336	NA	N1
Adam3	NM_001324489	chr8	25787703	25836324	-	1.4464	1.74061	NA	N1
Chrnb3	NM_027454	chr8	28479182	28510202	+	2.54564	1.67804	NA	N1
Chrna6	NM_021369	chr8	28513683	28524416	-	2.3616	2.63941	NA	N1
Poteg	NM_026256	chr8	28558141	28574584	+	1.73703	2.1399	NA	N1
Poteg	NM_027618	chr8	28558141	28605644	+	1.73703	2.34113	NA	N1
4933433F19Rik	NR_045856	chr8	31678866	31686045	+	1.63822	4.38266	NA	N1
Sgcz	NM_145841	chr8	38585607	39724562	-	2.0011	2.20893	NA	N1
Gm6213	NR_044988	chr8	40383333	40453622	+	0.646792	2.17375	NA	N1
Msr1	NM_001113326	chr8	40667053	40728032	-	1.9919	1.83597	NA	N1
Msr1	NM_031195	chr8	40688805	40728032	-	1.9919	1.92432	NA	N1
Triml1	NM_177742	chr8	44215160	44226840	-	1.93077	3.67899	NA	N1
Triml2	NM_001160412	chr8	44268475	44279238	+	2.4673	3.00093	NA	N1
Zfp42	NM_009556	chr8	44380420	44392363	-	2.16122	2.54142	NA	N1
Adam26a	NM_010085	chr8	44653629	44662061	-	3.67068	2.65102	NA	N1
Gm5346	NM_001025240	chr8	44710328	44712539	-	1.12112	3.28484	NA	N1
Adam34	NM_145745	chr8	44735662	44750914	-	2.14987	1.91182	NA	N1
Gm5347	NM_001079931	chr8	44759011	44784845	-	4.69981	2.16101	NA	N1
Sorbs2	NM_001310707	chr8	46713104	46913260	+	0.304321	1.56349	NA	N1
Pdlim3	NM_016798	chr8	46970838	47004900	+	0.506816	1.68313	NA	N1
Stox2	NM_001114311	chr8	48265401	48374756	-	0.384416	2.36239	NA	N1
Gm2516	NR_046067	chr8	51453465	51501443	+	0.0618299	1.97132	NA	N1
Adam29	NM_175939	chr8	58349708	58385761	-	1.12141	2.29625	NA	N1
Glra3	NM_080438	chr8	58419621	58604149	+	1.919	1.76746	NA	N1
Galntl6	NM_175032	chr8	60252848	61390424	-	2.47437	2.10516	NA	N1
BC030500	NM_173411	chr8	61390551	61393095	+	2.05382	2.44858	NA	N1
4930470O06Rik	NR_126087	chr8	62304445	62323518	+	4.45259	1.84883	NA	N1
Spock3	NM_001252620	chr8	65430028	65835893	+	2.42707	2.2184	NA	N1
Spock3	NM_023689	chr8	65430141	65835893	+	2.42707	2.21847	NA	N1
BC030870	NR_033217	chr8	67609512	67653436	-	1.9919	1.62909	NA	N1
42430	NM_001166372	chr8	68141938	68995536	+	2.25771	2.57392	NA	N1
42430	NM_175188	chr8	68142423	68995536	+	2.38576	2.57521	NA	N1
42430	NM_001166375	chr8	68910199	68995536	+	2.20302	1.99784	NA	N1
Tktl2	NM_028927	chr8	69035638	69037677	+	2.79949	2.56371	NA	N1
Isx	NM_001294278	chr8	77397072	77417405	+	1.42523	2.39221	NA	N1
1700007B14Rik	NM_001164235	chr8	77972592	78508406	+	3.77452	2.64854	NA	N1
Hhip	NM_020259	chr8	82489749	82581907	-	0.807092	2.39552	NA	N1
Frem3	NM_001167898	chr8	83134937	83219456	+	2.36562	1.84248	NA	N1
Cbln1	NM_019626	chr8	89992751	89996491	-	0.521903	1.04294	NA	N1
Gm2694	NR_033430	chr8	89996710	90049453	+	-0.522684	1.86734	NA	N1
Gm2694	NR_125722	chr8	89997014	90049451	+	-0.715576	1.87052	NA	N1
4933402J07Rik	NM_177901	chr8	90087805	90113096	+	1.74692	2.03969	NA	N1
1700096P03Rik	NR_131165	chr8	90159996	90166109	-	1.8839	1.89644	NA	N1
Zfp423	NM_001310520	chr8	90185708	90328338	-	-0.305201	1.41635	NA	N1
Zfp423	NM_033327	chr8	90185708	90483494	-	-1.58496	1.33093	NA	N1
Sall1	NM_021390	chr8	91551142	91568061	-	0.412908	1.14339	NA	N1
Tox3	NM_172913	chr8	92771010	92872151	-	3.33553	2.52883	NA	N1
Ces1b	NM_001081372	chr8	95580625	95603916	-	1.57974	1.04907	NA	N1
Ces1c	NM_007954	chr8	95622914	95655182	-	2.41002	1.64245	NA	N1
Ces1d	NM_053200	chr8	95689970	95721703	-	3.73309	2.10907	NA	N1
Ces1e	NM_133660	chr8	95725116	95753518	-	2.33775	1.9219	NA	N1
Ces1f	NM_144930	chr8	95780134	95803635	-	2.07807	2.06466	NA	N1
Ces1g	NM_021456	chr8	95826267	95861108	-	0.124809	2.00428	NA	N1
Ces5a	NM_001003951	chr8	96038094	96059607	-	1.39085	1.8918	NA	N1
Gm15679	NR_110579	chr8	101535786	101556641	+	4.12141	2.69048	NA	N1
Cdh8	NM_001285913	chr8	101548370	101940371	-	0.84563	2.5533	NA	N1
Cdh8	NM_001039154	chr8	101552668	101940371	-	0.84563	2.55312	NA	N1
A330008L17Rik	NR_132435	chr8	101940573	102257338	+	1.08572	2.30353	NA	N1
Ces2a	NM_001190330	chr8	107257902	107265534	+	2.51297	1.37056	NA	N1
Ces3a	NM_001164681	chr8	107572498	107582314	+	2.21457	1.72547	NA	N1
Ces3b	NM_001159415	chr8	107607654	107617491	+	1.26059	1.62858	NA	N1
Gm26994	NR_132433	chr8	115078516	115093475	-	2.6595	1.92744	NA	N1
Cntnap4	NM_130457	chr8	115093942	115406607	+	2.7268	3.00093	NA	N1
Gm10280	NR_033584	chr8	115591161	115617233	+	3.1118	3.10975	NA	N1
4930571O06Rik	NR_110476	chr8	116041181	116074708	+	1.40669	1.46588	NA	N1
Adamts18	NM_172466	chr8	116222036	116372739	-	1.48653	2.37122	NA	N1
Vat1l	NM_173016	chr8	116729539	116897970	+	4.22714	2.92263	NA	N1
4933408N05Rik	NR_045831	chr8	116865060	116875378	-	-0.18636	3.19104	NA	N1
Dynlrb2	NM_029297	chr8	119028914	119039815	+	1.67563	2.01601	NA	N1
4930563M20Rik	NR_046193	chr8	119305611	119325312	-	2.28944	2.12842	NA	N1
Sdr42e1	NM_028725	chr8	120185298	120195415	-	1.47945	1.78464	NA	N1
Gm38416	NR_131057	chr8	120205521	120217098	+	2.04643	1.88199	NA	N1
Hsd17b2	NM_008290	chr8	120225845	120282929	+	2.26792	1.75891	NA	N1
Cdh13	NM_019707	chr8	120807510	121848827	+	1.25895	2.86122	NA	N1
Kcnk1	NM_008430	chr8	128519001	128554585	+	3.02445	1.1495	NA	N1
Ccdc7a	NM_029061	chr8	131503918	131589392	-	0	2.76187	NA	N1
Ccdc7a	NM_001197041	chr8	131569376	131589392	-	0	2.54763	NA	N1
Gria4	NM_001113181	chr9	4478262	4796234	-	2.02445	2.29901	NA	N1
Pdgfd	NM_027924	chr9	6168611	6377519	+	1.72973	1.31567	NA	N1
Mmp12	NM_001320077	chr9	7344396	7360461	+	2.11857	2.83872	NA	N1
Mmp1b	NM_032007	chr9	7367669	7388026	-	2.61993	2.24994	NA	N1
Mmp3	NM_010809	chr9	7445821	7455974	+	3.08929	3.37466	NA	N1
Mmp1a	NM_032006	chr9	7464140	7476869	+	3.26059	3.04297	NA	N1
Mmp10	NM_019471	chr9	7502341	7510242	+	1.9895	3.01361	NA	N1
Mmp20	NM_013903	chr9	7628230	7674968	+	3.07665	2.69125	NA	N1
1700128F08Rik	NR_033618	chr9	8221888	8241987	+	1.61674	2.51404	NA	N1
Trpc6	NM_001282087	chr9	8544141	8628582	+	3.62273	2.83129	NA	N1
Trpc6	NM_001282086	chr9	8544141	8680741	+	3.62273	2.80168	NA	N1
Gm32014	NR_110513	chr9	8644077	8740988	-	3.14597	2.66592	NA	N1
Pgr	NM_008829	chr9	8899832	8968611	+	2.76079	2.61794	NA	N1
Cntn5	NM_001033359	chr9	9660890	10904726	-	-0.353208	2.5687	NA	N1
Cntn5	NM_001170787	chr9	9660890	10904775	-	-0.353208	2.56868	NA	N1
4930568E12Rik	NR_040755	chr9	13091266	13105855	-	2.54143	2.63752	NA	N1
Ccdc67	NM_181816	chr9	15364307	15432377	-	1.70608	1.27042	NA	N1
4930540M03Rik	NR_040746	chr9	15424300	15445664	+	2.93325	1.44166	NA	N1
Mtnr1b	NM_145712	chr9	15667057	15679000	-	3.56639	2.57172	NA	N1
Fat3	NM_001080814	chr9	15714636	16182675	-	2.92049	2.79095	NA	N1
Mbd3l2	NM_144934	chr9	18235058	18250760	+	2.37141	2.31952	NA	N1
Olfr58	NM_011001	chr9	19584726	19588508	+	1.34962	1.77622	NA	N1
Olfr868	NM_146559	chr9	19903069	19906134	+	4.07375	2.48698	NA	N1
Olfr869	NM_146557	chr9	19933563	19942533	+	2.07749	2.29724	NA	N1
Olfr872	NM_146560	chr9	20041605	20065357	+	1.66198	2.21256	NA	N1
Olfr39	NM_146825	chr9	20086794	20091092	+	3.16756	2.0165	NA	N1
Olfr18	NM_146563	chr9	20118335	20140538	-	2.17247	1.72522	NA	N1
Dpy19l2	NM_001166207	chr9	24361491	24500737	-	0.0419298	1.69127	NA	N1
B3gat1	NM_001310766	chr9	26541392	26568935	+	-1.80735	2.8383	NA	N1
B3gat1	NM_029792	chr9	26559146	26568923	+	3.55916	3.09698	NA	N1
Glb1l2	NM_153803	chr9	26570628	26614002	-	1.78233	2.00168	NA	N1
Glb1l2	NM_001310768	chr9	26570628	26614053	-	1.78233	2.0015	NA	N1
Glb1l3	NM_001113323	chr9	26625537	26668408	-	2.20991	2.32884	NA	N1
Igsf9b	NM_001326702	chr9	27106688	27165134	+	1.14417	2.00596	NA	N1
Igsf9b	NM_001033323	chr9	27106812	27137720	+	0.384153	1.88033	NA	N1
Igsf9b	NM_001129787	chr9	27106812	27142348	+	0.384153	1.83871	NA	N1
Igsf9b	NR_027907	chr9	27160269	27165128	+	3.62986	2.61658	NA	N1
Spata19	NM_029299	chr9	27204391	27209296	+	2.55627	1.35916	NA	N1
Spata19	NM_001305058	chr9	27204796	27209296	+	0.999126	1.50017	NA	N1
D730048I06Rik	NM_026593	chr9	35595634	35597697	-	2.99127	2.44406	NA	N1
9230110F15Rik	NM_029863	chr9	35645913	35651735	-	1.45226	1.23279	NA	N1
Gm7257	NM_001167586	chr9	36239468	36242523	+	3.87334	3.48526	NA	N1
Gm5615	NM_001033783	chr9	36339987	36349548	-	2.32926	2.98076	NA	N1
Acrv1	NM_007391	chr9	36500804	36506422	+	1.05821	2.35909	NA	N1
Olfr147	NM_146869	chr9	38209295	38211414	+	3.31469	1.81139	NA	N1
Olfr913	NM_001011523	chr9	38400387	38402746	+	-0.908221	2.47993	NA	N1
Olfr920	NM_146787	chr9	38560380	38564448	+	0.909437	1.00887	NA	N1
Olfr921	NM_146782	chr9	38580672	38583939	+	0.373306	2.17182	NA	N1
Olfr27	NM_146829	chr9	38935751	38952655	+	2.49039	2.19868	NA	N1
Olfr943	NM_146326	chr9	38973894	38992709	+	3.68699	2.74765	NA	N1
Olfr947-ps1	NR_033620	chr9	39095510	39107066	-	2.59652	1.76674	NA	N1
AW551984	NM_001199556	chr9	39394980	39411237	-	-1.80073	1.11109	NA	N1
Olfr976	NM_146367	chr9	39761841	39764654	-	3.56639	1.63801	NA	N1
Il10ra	NM_001324486	chr9	45061919	45077232	-	1.16922	1.28369	NA	N1
Tmprss13	NM_001013373	chr9	45127182	45155663	+	1.03395	1.21002	NA	N1
2900052N01Rik	NR_015605	chr9	46721685	46735449	+	3.89965	2.80674	NA	N1
Gm4791	NM_001243258	chr9	46806823	46811943	+	3.51834	2.75701	NA	N1
Cadm1	NM_001310841	chr9	47338252	47661474	+	1.73484	1.8168	NA	N1
Cadm1	NM_001025600	chr9	47338434	47661468	+	1.31028	1.81691	NA	N1
Gm10677	NR_046048	chr9	47607242	47626291	-	1.25509	2.19073	NA	N1
Gm4894	NM_177701	chr9	49058635	49088699	+	0.275404	1.39665	NA	N1
Drd2	NM_010077	chr9	49148766	49215319	+	2.2806	1.67466	NA	N1
Sln	NM_025540	chr9	53698057	53701656	+	2.55434	1.77996	NA	N1
Elmod1	NM_177769	chr9	53759266	53823108	-	2.5313	1.86704	NA	N1
Tnfaip8l3	NM_001033535	chr9	53873412	53916218	-	0.0529085	2.28938	NA	N1
Gldnos	NR_045805	chr9	54116386	54149377	-	1.01009	1.45656	NA	N1
4930502A04Rik	NR_040737	chr9	68318708	68368007	-	4.8742	2.82447	NA	N1
Rora	NM_013646	chr9	68501592	69236053	+	-2.80571	1.1133	NA	N1
Foxb1	NM_022378	chr9	69605516	69608747	-	-1.29392	1.22005	NA	N1
B230323A14Rik	NR_040765	chr9	69608952	69678006	+	-1.10127	1.98905	NA	N1
Gm16551	NR_045284	chr9	74696243	74700679	+	1.97341	1.05639	NA	N1
Hcrtr2	NM_198962	chr9	76073686	76171385	-	3.11302	2.6448	NA	N1
Fam83b	NM_001045518	chr9	76338511	76393611	-	3.75743	2.5122	NA	N1
Tinag	NM_012033	chr9	76799504	76893588	-	3.68609	2.10905	NA	N1
D430036J16Rik	NR_040393	chr9	81525536	81538763	+	1.94044	2.07819	NA	N1
D430036J16Rik	NR_040396	chr9	81525964	81538763	+	1.924	2.08408	NA	N1
Mei4	NM_175213	chr9	81757350	81921098	+	1.34903	2.73716	NA	N1
Fam46a	NM_001160378	chr9	85214045	85220731	-	-0.279931	1.72531	NA	N1
Fam46a	NM_001160379	chr9	85214045	85220757	-	-0.449856	1.72476	NA	N1
AF529169	NM_153509	chr9	89484871	89517824	-	2.66847	2.91884	NA	N1
Zic1	NM_009573	chr9	91255182	91260637	-	0	2.16467	NA	N1
Zic4	NM_009576	chr9	91263809	91284186	+	1.81219	2.96789	NA	N1
4933400C23Rik	NR_040770	chr9	92613553	92690549	+	2.34177	2.49751	NA	N1
1700034K08Rik	NR_040756	chr9	92874753	92900571	-	3.23249	3.16248	NA	N1
Trim42	NM_030219	chr9	97249980	97270377	-	2.54858	2.72469	NA	N1
Clstn2	NM_022319	chr9	97344813	97933586	-	0.923758	3.12547	NA	N1
4921534H16Rik	NR_110443	chr9	97903838	97912594	+	3.49664	3.89918	NA	N1
4930519F24Rik	NR_040763	chr9	99922718	99935089	+	2.56581	2.73796	NA	N1
Ephb1	NM_001168296	chr9	101824457	102257023	-	0.67579	2.64114	NA	N1
4932413F04Rik	NR_040764	chr9	103459419	103468221	+	0.579076	1.59874	NA	N1
Fbxw13	NM_177598	chr9	109081740	109098489	-	2.78916	2.26419	NA	N1
Fbxw20	NM_001008428	chr9	109119945	109137268	-	3.34333	2.99733	NA	N1
Fbxw22	NM_001014395	chr9	109280922	109306808	-	1.88113	2.33234	NA	N1
Fbxw16	NM_177070	chr9	109334831	109351654	-	3.79802	2.41188	NA	N1
Fbxw19	NM_177703	chr9	109381088	109398368	-	2.749	3.12894	NA	N1
Fbxw15	NM_199036	chr9	109455115	109470776	-	1.24569	3.12157	NA	N1
Fbxw24	NM_001013776	chr9	109503629	109528573	-	2.29523	2.6625	NA	N1
Fbxw18	NM_001033794	chr9	109579247	109605214	-	1.5826	2.09395	NA	N1
Fbxw26	NM_198674	chr9	109620079	109648603	-	1.95149	1.50513	NA	N1
Rtp3	NM_153100	chr9	110887446	110892217	-	-0.657481	1.89896	NA	N1
Ltf	NM_008522	chr9	110921795	110945270	+	2.16756	1.68747	NA	N1
Trank1	NM_001164659	chr9	111214242	111298279	+	0	1.76208	NA	N1
Dclk3	NM_172928	chr9	111341584	111392115	+	2.58351	2.39413	NA	N1
Stac	NM_001324546	chr9	111463940	111592852	-	3.54369	3.4701	NA	N1
Arpp21	NM_001177618	chr9	111967594	112088453	-	3.53238	3.57368	NA	N1
Arpp21	NM_033264	chr9	111967594	112090270	-	4.71738	3.5686	NA	N1
Arpp21	NM_001177616	chr9	111967594	112135005	-	5.9164	3.49663	NA	N1
Arpp21	NM_001177617	chr9	112018723	112119765	-	3.20096	3.4657	NA	N1
Arpp21	NM_001177619	chr9	112056966	112137345	-	2.74549	3.41373	NA	N1
Arpp21	NM_001177623	chr9	112062486	112119855	-	3.20096	3.36164	NA	N1
Arpp21	NM_001177615	chr9	112082535	112090430	-	4.5779	3.23059	NA	N1
Arpp21	NM_001177620	chr9	112082535	112090433	-	4.5779	3.23047	NA	N1
2900079G21Rik	NR_033432	chr9	112136780	112182837	+	2.95638	3.39128	NA	N1
2900079G21Rik	NR_033433	chr9	112159077	112251429	+	3.45697	3.27321	NA	N1
AU023762	NR_040760	chr9	113405863	113496270	-	1.88307	3.00662	NA	N1
Gadl1	NM_028638	chr9	115818572	115985294	+	3.63411	1.76345	NA	N1
Scn10a	NM_001205321	chr9	119517573	119628150	-	1.93702	1.37509	NA	N1
Scn11a	NM_011887	chr9	119662882	119734574	-	1.62616	1.80294	NA	N1
Ccr1	NM_009912	chr9	123876958	123883525	-	2.96304	3.31866	NA	N1
Ccr3	NM_009914	chr9	123936702	123946421	+	2.48211	3.31944	NA	N1
Ccr2	NM_009915	chr9	124016921	124023879	+	3.62397	2.89684	NA	N1
Oprm1	NM_001039652	chr10	3308331	3557965	-	1.74439	1.907	NA	N1
Oprm1	NM_001304950	chr10	3308331	3557971	-	1.74439	1.90715	NA	N1
Oprm1	NM_001302795	chr10	3308331	3587948	-	2.54121	1.95902	NA	N1
Oprm1	NM_001302793	chr10	3495968	3557971	-	1.74439	2.36159	NA	N1
Oprm1	NM_001302794	chr10	3495968	3587948	-	2.54121	2.40449	NA	N1
Oprm1	NM_001304938	chr10	3505160	3557971	-	1.74439	2.50873	NA	N1
Oprm1	NM_001304937	chr10	3515901	3557971	-	1.74439	2.67337	NA	N1
Iyd	NM_027391	chr10	6791663	6806262	-	1.43179	2.00381	NA	N1
Ppp1r14c	NM_133485	chr10	6881565	6980391	-	2.97582	2.80056	NA	N1
Grm1	NM_001114333	chr10	10405856	10802129	-	2.84268	2.97135	NA	N1
Arfgef3	NM_001033258	chr10	18307816	18463564	-	2.13557	2.48253	NA	N1
Gm4922	NM_177706	chr10	18499532	18506599	-	2.98009	2.85871	NA	N1
Tcf21	NM_011545	chr10	22537078	22539934	-	1.95101	1.4441	NA	N1
2310057J18Rik	NM_026336	chr10	28692093	28706112	-	3.55012	2.16466	NA	N1
Nkain2	NM_001013411	chr10	31409124	32609721	-	3.08123	2.73628	NA	N1
Nkain2	NM_001025286	chr10	31670384	32609721	-	3.08123	2.74136	NA	N1
Clvs2	NM_175448	chr10	33232139	33344406	-	3.44504	2.49872	NA	N1
Sult3a1	NM_020565	chr10	33577527	33599281	+	2.28838	2.03342	NA	N1
Hs3st5	NM_001081208	chr10	36226612	36554200	+	1.34903	2.75364	NA	N1
Lilr4b	NM_001291892	chr10	51200417	51206135	+	4.37844	2.2819	NA	N1
Fam162b	NM_029894	chr10	51305255	51310266	-	2.31048	3.16061	NA	N1
Gprc6a	NM_153071	chr10	51334628	51351264	-	2.57108	2.91179	NA	N1
Rfx6	NM_001159389	chr10	51397565	51450235	+	2.12312	2.62595	NA	N1
Rfx6	NM_177306	chr10	51405323	51450235	+	3.95218	2.6917	NA	N1
Fam184a	NM_001081428	chr10	53352951	53470715	-	2.89034	1.81618	NA	N1
Pkib	NM_001039051	chr10	57351786	57460918	+	0.320789	2.54574	NA	N1
Pkib	NM_001039052	chr10	57365674	57460918	+	1.75182	2.59251	NA	N1
Pkib	NM_001039050	chr10	57370786	57460918	+	2.51003	2.58184	NA	N1
Smpdl3a	NM_020561	chr10	57514349	57531636	+	3.79746	2.6638	NA	N1
2010107G23Rik	NM_027251	chr10	61570403	61573761	-	-0.516855	1.85454	NA	N1
Ctnna3	NM_001164519	chr10	63283802	64466415	+	4.23209	2.77131	NA	N1
Lrrtm3	NM_178678	chr10	63391244	63553003	-	1.24367	2.83926	NA	N1
Olfr1353	NM_147042	chr10	78426053	78433357	+	1.12112	2.092	NA	N1
Olfr1352	NM_147071	chr10	78443794	78447466	+	2.67429	2.7737	NA	N1
Vmn2r81	NM_175936	chr10	78710521	78757280	+	3.16756	2.46885	NA	N1
Vmn2r82	NM_001101572	chr10	78819335	78859511	+	2.10936	2.02068	NA	N1
Vmn2r83	NM_001104537	chr10	78931702	78954899	+	1.48912	2.15002	NA	N1
Gm1553	NM_001255990	chr10	81949277	81955363	-	3.07749	2.98382	NA	N1
1700113H08Rik	NM_029685	chr10	86520790	86693344	+	4.23361	2.76167	NA	N1
Ascl1	NM_008553	chr10	86953785	86956405	-	-1.52313	2.9823	NA	N1
Pah	NM_008777	chr10	86984539	87046882	+	2.39446	2.18102	NA	N1
Rmst	NR_028262	chr10	91544490	91627923	-	3.09416	2.32642	NA	N1
Gm20757	NR_046027	chr10	91634045	91838118	-	0.0217521	2.68598	NA	N1
Mgat4c	NM_001205098	chr10	101144120	101854102	+	2.68314	2.55747	NA	N1
Mgat4c	NM_001162368	chr10	101621491	101854102	+	2.10904	2.53162	NA	N1
Mgat4c	NM_001162369	chr10	101621712	101854102	+	1.67355	2.53184	NA	N1
Mgat4c	NM_026243	chr10	101837070	101854102	+	2.51377	1.54846	NA	N1
Nts	NM_024435	chr10	101944389	101953052	-	1.03497	1.32034	NA	N1
Rassf9	NM_146240	chr10	101974855	102009194	+	1.73013	2.01749	NA	N1
Alx1	NM_172553	chr10	102470480	102491411	-	2.45994	2.16018	NA	N1
Lrriq1	NM_001163559	chr10	102525831	102698956	-	0	2.39474	NA	N1
Tmtc2	NM_177368	chr10	104624719	105011535	-	1.75917	3.03489	NA	N1
Gm15663	NR_038032	chr10	105011606	105020926	+	1.79205	2.53621	NA	N1
Ppfia2	NM_001205341	chr10	105907365	106370524	+	1.93325	2.54735	NA	N1
4930532I03Rik	NR_131027	chr10	105992250	106038111	-	3.37914	2.7813	NA	N1
4930532I03Rik	NR_131026	chr10	105992250	106039536	-	3.42969	2.78039	NA	N1
Acss3	NM_001142804	chr10	106373219	106560720	-	3.3001	2.9027	NA	N1
Acss3	NM_198636	chr10	106402137	106560720	-	3.3001	2.96367	NA	N1
Lin7a	NM_001033223	chr10	106708886	106862199	+	4.55621	2.64237	NA	N1
Lin7a	NM_001284329	chr10	106709449	106862199	+	5.38525	2.63634	NA	N1
Syt1	NM_001252341	chr10	107934705	108448031	-	5.89926	1.94804	NA	N1
Kcnc2	NM_001025581	chr10	111708178	111903360	+	1.52142	1.64049	NA	N1
Trhde	NM_146241	chr10	113835876	114238426	-	-1.10169	1.53508	NA	N1
Iltifb	NM_054079	chr10	117726685	117732094	-	1.12112	1.04914	NA	N1
Tmevpg1	NR_104123	chr10	117939090	117993581	-	0.0123431	1.47033	NA	N1
Neurod4	NM_007501	chr10	129705207	129717296	-	2.58961	2.70936	NA	N1
Tespa1	NM_183264	chr10	129759907	129799698	+	1.15933	3.41516	NA	N1
Vmn2r84	NM_001081448	chr10	129822855	129831297	-	2.60671	2.62065	NA	N1
Vmn2r86	NM_001103365	chr10	129883254	129892950	-	1.14417	2.78308	NA	N1
Abca13	NM_178259	chr11	9091944	9584262	+	1.6992	2.63512	NA	N1
Vwc2	NM_177033	chr11	11014018	11163529	+	0.881134	2.79676	NA	N1
Ikzf1	NM_001025597	chr11	11585927	11672929	+	2.82251	1.70795	NA	N1
4930554G24Rik	NR_131011	chr11	13972105	14079044	-	2.62731	2.58115	NA	N1
1700046C09Rik	NR_045918	chr11	14460338	14499228	-	6.16411	3.03143	NA	N1
Vstm2a	NM_001290539	chr11	16157726	16184554	+	3.02064	2.29974	NA	N1
Gm12018	NR_131129	chr11	17995988	18003388	+	2.0029	2.53336	NA	N1
Bcl11a	NM_001242934	chr11	23978055	24068435	+	-2.32193	1.55935	NA	N1
Bcl11a	NM_001159289	chr11	23978055	24073558	+	-2.32193	1.57503	NA	N1
Bcl11a	NM_001159290	chr11	23980694	24073558	+	-0.852717	1.60678	NA	N1
4933430M04Rik	NR_045857	chr11	24381908	24469951	+	2.59652	2.82639	NA	N1
Gm10466	NR_033491	chr11	24621005	24630722	-	4.18792	2.1437	NA	N1
4933427E13Rik	NR_045853	chr11	25226106	25267137	+	2.31048	3.26838	NA	N1
5730522E02Rik	NR_027973	chr11	25516845	26110576	-	5.31786	2.5794	NA	N1
Ccdc85a	NM_001166661	chr11	28285683	28484324	-	1.37204	2.26271	NA	N1
Ranbp17	NM_023146	chr11	33111793	33413746	-	0.734836	1.99488	NA	N1
Gabrp	NM_146017	chr11	33450780	33478957	-	3.27481	2.26995	NA	N1
Kcnip1	NM_001190885	chr11	33529340	33743585	-	1.51706	2.21895	NA	N1
Kcnip1	NM_001190886	chr11	33529340	33893193	-	1.0466	2.32294	NA	N1
Kcnip1	NM_001290690	chr11	33529779	33743585	-	1.51706	2.22189	NA	N1
Kcnmb1	NM_031169	chr11	33863012	33873638	+	2.5244	3.00236	NA	N1
Lcp2	NM_010696	chr11	33947200	33992280	+	2.6605	2.40289	NA	N1
Foxi1	NM_023907	chr11	34104340	34108089	-	3.31469	1.92989	NA	N1
Dock2	NM_033374	chr11	34126820	34597407	-	0.606864	2.28971	NA	N1
Fam196b	NM_001025382	chr11	34214821	34322640	+	-0.894855	2.40546	NA	N1
Gm12128	NR_131154	chr11	37472490	37486668	+	3.84394	2.62969	NA	N1
4930553C11Rik	NR_126439	chr11	39121204	39203727	-	4.77833	2.22296	NA	N1
Gabrg2	NM_008073	chr11	41723691	41814216	-	2.86763	2.17058	NA	N1
Gabra1	NM_010250	chr11	41944440	41996432	-	1.69564	2.38662	NA	N1
Gabra6	NM_001099641	chr11	42119938	42134574	-	2.66742	2.75876	NA	N1
Gabrb2	NM_008070	chr11	42233258	42446093	+	1.32926	2.32927	NA	N1
Atp10b	NM_176999	chr11	42963378	43075787	+	1.51397	2.64	NA	N1
Gm12171	NM_001163353	chr11	46361914	46369570	+	2.66072	1.86584	NA	N1
BC053393	NM_001025435	chr11	46385014	46402734	+	2.30794	2.83234	NA	N1
Dppa1	NM_001163358	chr11	46420511	46442776	-	2.94656	2.20799	NA	N1
Gm4926	NR_028066	chr11	46450007	46458508	-	3.01817	2.37149	NA	N1
Timd2	NM_001161356	chr11	46482461	46503859	-	3.65003	2.0514	NA	N1
Timd2	NM_001161355	chr11	46482461	46512332	-	1.99122	2.12829	NA	N1
Timd2	NM_134249	chr11	46482461	46520606	-	2.13724	2.22384	NA	N1
Havcr1	NM_001166632	chr11	46553724	46593080	+	3.3001	2.68459	NA	N1
Havcr1	NM_001166631	chr11	46564012	46593080	+	2.47006	2.93911	NA	N1
Havcr1	NM_134248	chr11	46564669	46593080	+	2.96575	2.91612	NA	N1
Timd4	NM_178759	chr11	46624300	46657835	+	2.43181	2.72258	NA	N1
Gm12253	NM_001045542	chr11	58246060	58255124	+	0.878849	1.77507	NA	N1
4930504O13Rik	NM_207527	chr11	58259644	58266468	-	0.0485616	2.16576	NA	N1
Olfr332	NM_001011770	chr11	58303220	58306001	-	2.26593	2.01616	NA	N1
Olfr330	NM_146879	chr11	58342430	58348327	-	2.47748	1.02076	NA	N1
2210407C18Rik	NM_144544	chr11	58421707	58426994	-	2.64217	1.91678	NA	N1
Fam183b	NM_001162878	chr11	58606303	58615462	-	1.22837	1.10569	NA	N1
Zfp286	NM_138949	chr11	62591888	62602919	-	1.66246	1.32083	NA	N1
F930015N05Rik	NR_028445	chr11	64246636	64250176	-	0.412908	1.76092	NA	N1
Hs3st3a1	NM_178870	chr11	64248833	64336337	+	0.164039	2.59592	NA	N1
Dnah9	NM_001099633	chr11	65644825	65982053	-	2.49708	2.49323	NA	N1
Pirt	NM_178656	chr11	66725492	66742202	+	1.0011	2.06145	NA	N1
9130409J20Rik	NR_130315	chr11	66770139	66778516	+	1.07346	2.61704	NA	N1
9130409J20Rik	NR_130646	chr11	66771395	66778516	+	2.09677	2.51591	NA	N1
Nlrp1b	NM_001162414	chr11	70966603	71014958	-	3.23249	2.21466	NA	N1
Wscd1	NM_177618	chr11	71564204	71603148	+	3.2235	2.23546	NA	N1
Spata22	NM_001045531	chr11	73143242	73159546	+	0.26085	1.6052	NA	N1
Olfr1	NM_146921	chr11	73208577	73212997	-	3.73309	1.76878	NA	N1
Olfr75-ps1	NR_002859	chr11	73218951	73223325	-	2.24046	2.25194	NA	N1
Olfr75-ps1	NR_033528	chr11	73218951	73223360	-	2.24046	2.24924	NA	N1
Olfr378	NM_147024	chr11	73238538	73241979	-	3.38844	2.19089	NA	N1
Olfr389	NM_147009	chr11	73589888	73594091	-	4.03026	2.33551	NA	N1
Olfr391-ps	NM_001159775	chr11	73612254	73616486	-	3.90282	2.83087	NA	N1
Olfr392	NM_147006	chr11	73627643	73630379	-	2.48878	2.76948	NA	N1
Zfp616	NM_001177570	chr11	73883671	73900803	+	2.73484	2.74885	NA	N1
Asic2	NM_001034013	chr11	80693666	81781898	-	-1.58733	1.45612	NA	N1
5530401A14Rik	NR_038010	chr11	81674178	81708084	+	0.209599	1.51229	NA	N1
Tmem132e	NM_001304439	chr11	82202401	82259863	+	2.45485	2.02875	NA	N1
Slfn1	NM_011407	chr11	82930346	82936161	+	2.17496	2.15403	NA	N1
Ankfn1	NM_172534	chr11	89251536	89280262	-	3.3281	2.34599	NA	N1
Ankfn1	NM_001327810	chr11	89251536	89558250	-	4.07936	2.5276	NA	N1
Ankfn1	NM_001080933	chr11	89282399	89399869	-	3.16837	2.56744	NA	N1
Kif2b	NM_028547	chr11	91436599	91438869	-	1.56715	2.74425	NA	N1
Car10	NM_028296	chr11	92960603	93463065	+	2.3893	3.05295	NA	N1
Krt35	NM_016880	chr11	99953505	99957538	-	-0.0505436	1.50593	NA	N1
Krt16	NM_001313958	chr11	100107405	100110216	-	-1.13708	1.60294	NA	N1
E030025P04Rik	NR_037978	chr11	109000604	109005683	-	2.47973	2.79341	NA	N1
Rgs9	NM_011268	chr11	109086668	109159495	-	1.26059	1.82889	NA	N1
Rgs9	NM_001165934	chr11	109091169	109159495	-	1.26059	1.77075	NA	N1
Sdk2	NM_172800	chr11	113642103	113927265	-	2.48878	1.34507	NA	N1
4932435O22Rik	NR_027643	chr11	114274718	114310174	-	2.90386	1.88742	NA	N1
1700101O22Rik	NR_045045	chr12	7378844	7387136	-	2.90228	3.33686	NA	N1
Kcns3	NM_173417	chr12	11097007	11157179	-	3.78592	2.49506	NA	N1
Kcns3	NM_001168564	chr12	11097007	11157648	-	3.12141	2.50558	NA	N1
4930511A02Rik	NR_045966	chr12	11445038	11451618	+	2.59856	4.49935	NA	N1
Rad51ap2	NM_001111118	chr12	11462884	11469734	+	-1	1.84102	NA	N1
Fam49a	NM_001146119	chr12	12268944	12383167	+	2.10781	1.97411	NA	N1
4921511I17Rik	NR_045829	chr12	12358327	12399281	-	1.83143	2.68318	NA	N1
Gm34637	NR_136889	chr12	12674537	12676723	-	2.72153	1.4028	NA	N1
Fam84a	NM_029007	chr12	14154403	14158844	-	0.618061	2.74856	NA	N1
Gm16497	NR_045003	chr12	14268339	14292490	+	3.87528	2.65343	NA	N1
4930448C13Rik	NR_045960	chr12	15003194	15057195	-	0	2.50693	NA	N1
Gm29687	NR_131149	chr12	26776826	26895370	-	2.33553	2.30858	NA	N1
4930480M12Rik	NR_046278	chr12	26896131	26925572	+	1.57772	1.73383	NA	N1
Gm29968	NR_136895	chr12	26920394	26937410	-	2.03655	1.95501	NA	N1
Gm20187	NR_045052	chr12	27775101	27799860	-	0.82329	2.82726	NA	N1
Gm9866	NR_045868	chr12	27825660	27845381	-	4.53153	3.45489	NA	N1
Sox11	NM_009234	chr12	28019132	28027583	-	2.47748	1.8701	NA	N1
Dcdc2c	NM_001177964	chr12	29122659	29233202	-	2.28838	2.47969	NA	N1
Allc	NM_053156	chr12	29238619	29267348	-	-0.0216677	1.87353	NA	N1
Myt1l	NM_001093776	chr12	30219769	30608074	+	1.21028	1.87602	NA	N1
C630031E19Rik	NR_046080	chr12	30360494	30371310	-	2.83514	2.27003	NA	N1
Sntg2	NM_001324519	chr12	30859346	31058241	-	1.60671	2.06971	NA	N1
Sntg2	NM_172951	chr12	30859421	31058240	-	1.60671	2.06936	NA	N1
2310016D03Rik	NR_045491	chr12	31095423	31152223	-	1.54189	2.42167	NA	N1
Meox2	NM_008584	chr12	37835132	37906115	+	3.89072	1.86069	NA	N1
Dgkb	NM_178681	chr12	38607291	39359997	+	3.48122	2.32596	NA	N1
4930428E07Rik	NR_045943	chr12	39279395	39341108	-	3.6069	2.27328	NA	N1
Nrcam	NM_001146031	chr12	45429871	45702833	+	-0.10191	1.8833	NA	N1
Stxbp6	NM_144552	chr12	45953472	46175470	-	1.25509	2.73984	NA	N1
1700008C04Rik	NR_126468	chr12	52106142	52163530	+	1.4673	2.21978	NA	N1
E030019B13Rik	NR_045082	chr12	57591414	57630407	-	0.992761	1.86788	NA	N1
Clec14a	NM_025809	chr12	59365706	59370245	-	2.94993	3.41975	NA	N1
Gm20063	NR_045049	chr12	62600646	62622807	-	3.95332	2.89131	NA	N1
Lrfn5	NM_178714	chr12	62624153	62946245	+	3.31949	2.20602	NA	N1
Lrfn5	NM_001310586	chr12	62624153	62958916	+	3.31949	2.22124	NA	N1
Fscb	NM_001163271	chr12	65572319	65575885	-	2.51999	2.9884	NA	N1
Mdga2	NM_001193266	chr12	67567045	68323536	-	3.23855	2.31606	NA	N1
Gm17821	NR_033146	chr12	68757728	68770258	-	3.78247	3.14211	NA	N1
Rgs6	NM_001310478	chr12	83717911	84263043	+	1.9428	1.69043	NA	N1
Rgs6	NM_001282061	chr12	83718485	84263043	+	1.79802	1.69079	NA	N1
1700085C21Rik	NR_046045	chr12	84033506	84040142	-	-0.118866	1.61915	NA	N1
Nrxn3	NM_001198587	chr12	90032947	91573373	+	3.95482	2.89738	NA	N1
Nrxn3	NM_172544	chr12	90191833	91573373	+	3.53039	2.87814	NA	N1
Nrxn3	NM_001252074	chr12	91050922	91573373	+	3.30757	2.87942	NA	N1
5430427M07Rik	NR_045858	chr12	92284287	92295075	+	1.13292	1.32923	NA	N1
4930559C10Rik	NR_126436	chr12	94654896	94683263	-	0.0949095	2.36263	NA	N1
Slc24a4	NM_172152	chr12	103367628	103504959	+	1.89608	1.52268	NA	N1
Unc79	NM_001081017	chr12	104187068	104422207	+	2.72007	1.78542	NA	N1
Prima1	NM_133364	chr12	104435117	104480356	-	2.2235	2.15003	NA	N1
Ppp4r4	NM_028980	chr12	104770774	104852042	+	1.14987	2.37128	NA	N1
Serpina10	NM_001301404	chr12	104854884	104869654	-	3.08176	2.29152	NA	N1
Serpina6	NM_007618	chr12	104884840	104895428	-	2.80189	3.25885	NA	N1
Serpina1f	NM_001164742	chr12	104926253	104932899	-	3.79593	2.7933	NA	N1
Serpina1f	NM_026687	chr12	104926253	104933739	-	2.76037	2.97486	NA	N1
Serpina5	NM_172953	chr12	105339322	105344347	+	1.92355	2.10859	NA	N1
Serpina3a	NM_001167705	chr12	105350933	105360106	+	3.71278	1.62785	NA	N1
Serpina3b	NM_173024	chr12	105366205	105377755	+	1.83927	1.54204	NA	N1
Serpina3c	NM_008458	chr12	105385116	105392082	-	0.422367	2.13366	NA	N1
Serpina3f	NM_001168294	chr12	105452753	105459339	+	1.14987	1.13174	NA	N1
Serpina3g	NM_009251	chr12	105452753	105480144	+	1.14987	1.28709	NA	N1
Serpina3f	NM_001033335	chr12	105452842	105459339	+	0.79936	1.16195	NA	N1
Serpina3j	NM_001101472	chr12	105552779	105558796	+	2.08891	2.67845	NA	N1
Serpina3k	NM_011458	chr12	105576695	105583949	+	3.09067	2.80466	NA	N1
Serpina3m	NM_009253	chr12	105625373	105632467	+	2.15943	3.24195	NA	N1
Gsc	NM_010351	chr12	105709418	105711446	-	-1.80735	1.27802	NA	N1
Tcl1b2	NM_013775	chr12	106385242	106393435	+	2.54363	3.6901	NA	N1
Tcl1b1	NM_013773	chr12	106397913	106404835	+	1.42289	1.45606	NA	N1
Tcl1b5	NM_013776	chr12	106414567	106419355	+	1.86556	1.04774	NA	N1
Tcl1b3	NM_013772	chr12	106429254	106433609	+	0.927942	2.03382	NA	N1
Tcl1b4	NM_013774	chr12	106440631	106445203	+	0.697542	1.76303	NA	N1
Tcl1	NM_001289468	chr12	106454964	106460947	-	3.42912	1.56618	NA	N1
Tunar	NR_045047	chr12	106574803	106622142	+	2.10203	1.44385	NA	N1
Tunar	NR_125773	chr12	106575202	106622140	+	2.29775	1.43827	NA	N1
1700121N20Rik	NR_036593	chr12	107680861	107685876	-	4.75603	2.13202	NA	N1
4933406K04Rik	NR_015512	chr12	107923816	107954534	-	3.63411	2.84936	NA	N1
4930465M20Rik	NR_045973	chr12	108961952	108973698	-	1.5636	1.26003	NA	N1
Adam6a	NM_174885	chr12	114782118	114784625	+	2.40825	2.12229	NA	N1
Ptprn2	NM_011215	chr12	117724192	118516640	+	1.56728	2.52535	NA	N1
Gm10421	NR_033538	chr12	118382995	118389742	-	3.54906	2.83193	NA	N1
Gm5441	NR_044987	chr12	118472993	118575485	-	4.56719	3.0941	NA	N1
Rapgef5	NM_175930	chr12	118754951	118995451	+	3.78413	2.67682	NA	N1
Dnah11	NM_010060	chr12	119116454	119437516	-	2.15567	2.39158	NA	N1
Abcb5	NM_029961	chr12	120106296	120204894	-	2.25313	2.24276	NA	N1
Akr1c6	NM_030611	chr13	4433588	4456776	+	2.45917	2.34144	NA	N1
Adarb2	NM_001289530	chr13	8202111	8759688	+	2.29501	2.27281	NA	N1
Chrm3	NM_033269	chr13	9875858	10360049	-	1.65172	2.75061	NA	N1
Zp4-ps	NR_027813	chr13	11614318	11617949	+	1.89965	3.10437	NA	N1
Ryr2	NM_023868	chr13	11645369	12199212	-	2.62219	2.87633	NA	N1
Pou6f2	NM_175006	chr13	18216793	18473873	-	3.2055	2.82237	NA	N1
Amph	NM_001289546	chr13	19040219	19242788	+	3.20096	2.89645	NA	N1
Gpr141	NM_181754	chr13	19841550	19916126	-	-0.675136	2.65069	NA	N1
Elmo1	NM_198093	chr13	20564858	20700222	+	0.104383	2.78864	NA	N1
Aoah	NM_001281854	chr13	20885981	20943776	+	2.74171	2.87459	NA	N1
Aoah	NM_012054	chr13	20885981	21116123	+	2.74171	2.92902	NA	N1
Serpinb9d	NM_011460	chr13	33284827	33295849	+	1.23915	1.35414	NA	N1
Gm6093	NR_131140	chr13	33654354	33660738	-	0.432815	1.21857	NA	N1
Serpinb6d	NM_001076790	chr13	33753273	33763454	+	1.5682	2.48917	NA	N1
Serpinb6e	NM_001045535	chr13	33924213	33935277	-	2.18643	2.2682	NA	N1
1700011B04Rik	NR_045616	chr13	35273491	35279883	+	5.61715	1.68346	NA	N1
Cdyl	NM_001123386	chr13	35833270	35965933	+	1.53057	1.76438	NA	N1
Gm10790	NR_033545	chr13	41961283	42008461	+	2.31469	1.43043	NA	N1
Cd83	NM_001289915	chr13	43880480	43898502	+	2.40492	1.53526	NA	N1
Gm5083	NR_045285	chr13	44216535	44220548	+	1.30026	3.45713	NA	N1
Nutm2	NM_001033400	chr13	50562675	50570724	+	2.91317	2.49164	NA	N1
9530014B07Rik	NR_131079	chr13	53731260	53734570	-	1.78744	1.44494	NA	N1
4930550C17Rik	NR_131023	chr13	56323584	56345301	-	1.4661	1.50088	NA	N1
Cxcl14	NM_019568	chr13	56390005	56397912	-	1.28493	1.41632	NA	N1
Gm10782	NR_046061	chr13	56464260	56470218	+	1.23833	2.00282	NA	N1
Slc25a48	NM_177809	chr13	56539715	56573724	+	1.57908	1.0676	NA	N1
Il9	NM_008373	chr13	56580637	56583607	-	0.110675	1.80807	NA	N1
Spock1	NM_001166464	chr13	57522555	58009693	-	2.06245	2.72527	NA	N1
Spock1	NM_001166463	chr13	57527451	58009693	-	2.06245	2.72771	NA	N1
4930455J16Rik	NR_045469	chr13	58842434	58863672	-	3.48374	2.32454	NA	N1
Ntrk2	NM_008745	chr13	58907929	59038392	+	4.67563	2.80932	NA	N1
Ntrk2	NM_001282961	chr13	58907929	59235331	+	4.67563	2.58236	NA	N1
Ntrk2	NM_001025074	chr13	58909057	59235331	+	3.65181	2.5799	NA	N1
Tpbpa	NM_009411	chr13	61040052	61043296	-	0.882342	1.34561	NA	N1
Ctsj	NM_012007	chr13	61101638	61107272	-	3.40562	2.02039	NA	N1
Ctsq	NM_029636	chr13	61136402	61141958	-	4.01156	2.92676	NA	N1
Ctsr	NM_020284	chr13	61260575	61265549	-	1.47006	3.36398	NA	N1
Cts6	NM_021445	chr13	61296507	61304753	-	3.81745	2.24284	NA	N1
Cts8	NM_019541	chr13	61348107	61356709	-	3.77833	2.36411	NA	N1
Cts8-ps	NR_027871	chr13	61382740	61390211	-	2.58503	4.25479	NA	N1
Cts7	NM_019539	chr13	61453821	61459531	-	3.14597	2.73994	NA	N1
Ctsm	NM_022326	chr13	61637803	61643199	-	3.99855	2.4383	NA	N1
Cts3	NM_026906	chr13	61665989	61671487	-	2.4162	2.49318	NA	N1
Cntnap3	NM_001081129	chr13	64838898	65005196	-	3.01547	2.63081	NA	N1
Spata31	NM_030047	chr13	65018713	65024503	+	3.74171	3.66054	NA	N1
Spata31d1c	NM_001083890	chr13	65134365	65139312	+	2.27481	1.51653	NA	N1
Ube2ql1	NM_001145162	chr13	69841709	69878775	-	2.15697	1.47454	NA	N1
1700084F23Rik	NR_045965	chr13	70142927	70167226	-	1.63936	1.69184	NA	N1
Gm3772	NR_131156	chr13	70160836	70258827	+	2.53153	1.87003	NA	N1
4930520P13Rik	NR_036596	chr13	70371699	70387000	+	-0.161686	2.04126	NA	N1
1700100L14Rik	NR_045934	chr13	70712118	70714982	+	1.4201	2.18541	NA	N1
D730050B12Rik	NR_046196	chr13	72947048	72954211	-	1.93492	3.12656	NA	N1
4930555K05Rik	NR_126459	chr13	73343538	73366548	-	5.58549	3.18004	NA	N1
Slc6a3	NM_010020	chr13	73674194	73716120	+	2.17365	2.17893	NA	N1
Slc6a18	NM_001040692	chr13	73799197	73815471	-	3.07749	1.53696	NA	N1
Tppp	NM_182839	chr13	74146866	74173201	+	2.32982	1.12429	NA	N1
Pcsk1	NM_013628	chr13	75227434	75269946	+	3.62125	3.02891	NA	N1
Gpr150	NM_175495	chr13	76192298	76194444	-	2.87528	1.56989	NA	N1
2810049E08Rik	NR_036594	chr13	84030812	84068315	+	3.7714	2.74923	NA	N1
Sv2c	NM_029210	chr13	96729397	96902532	-	3.15697	2.21156	NA	N1
4933416M06Rik	NR_045846	chr13	102024273	102063351	+	1.03026	2.07571	NA	N1
Htr1a	NM_008308	chr13	106233772	106238213	+	2.15002	4.25334	NA	N1
Fhit	NM_001308285	chr14	10382607	11994549	-	3.13292	2.22177	NA	N1
Fhitos	NR_131139	chr14	11571066	11611515	+	2.60688	3.04509	NA	N1
Cadps	NM_001042617	chr14	13205076	13655593	-	1.56502	2.61478	NA	N1
Gm5087	NR_121588	chr14	13989901	14117152	-	3.02373	2.93138	NA	N1
Gm5087	NR_121589	chr14	14095646	14117152	-	3.02373	2.82805	NA	N1
Synpr	NM_028052	chr14	14117293	14447983	+	3.05353	2.2053	NA	N1
Lrrc3b	NM_146052	chr14	16190030	16271501	-	3.33553	2.70004	NA	N1
Cacna2d3	NM_009785	chr14	29718128	30535050	-	1.12112	2.08527	NA	N1
1810011H11Rik	NM_001163616	chr14	33599148	33631154	+	3.63241	1.97396	NA	N1
Fam170b	NM_001164485	chr14	33647147	33649974	+	2.40241	2.9427	NA	N1
Vstm4	NM_178791	chr14	33669941	33752675	+	2.32167	2.01877	NA	N1
4930503F20Rik	NR_131113	chr14	34621257	34624469	-	2.32649	2.31037	NA	N1
Rbp3	NM_015745	chr14	34767207	34777402	+	0.704404	1.45301	NA	N1
Zfp488	NM_001013777	chr14	34780255	34791950	-	3.2806	1.83049	NA	N1
Gm5460	NM_001034880	chr14	34854263	34860167	+	1.78137	1.16474	NA	N1
4930596D02Rik	NM_001033766	chr14	36622671	36625164	-	3.09547	3.17638	NA	N1
Nrg3	NM_001190187	chr14	39182136	40286376	-	2.06245	2.41786	NA	N1
LOC432842	NR_131973	chr14	40285716	40289543	+	3.02445	3.49761	NA	N1
1700109I08Rik	NR_045936	chr14	40468950	40498581	+	5.12956	2.14726	NA	N1
Sftpd	NM_009160	chr14	41985500	41998487	-	1.92881	2.07481	NA	N1
Ptgdr	NM_008962	chr14	45470909	45479050	-	1.71074	1.92301	NA	N1
Slc35f4	NM_029238	chr14	49918194	50145512	-	2.21709	1.53251	NA	N1
3632451O06Rik	NM_026142	chr14	50301693	50403042	-	2.65148	2.4979	NA	N1
Olfr722	NM_146494	chr14	50513932	50521616	-	2.54363	2.50983	NA	N1
Tlr11	NM_205819	chr14	50977588	50983338	+	3.01318	2.80214	NA	N1
Olfr741	NM_207133	chr14	51092731	51106070	+	1.93675	2.56547	NA	N1
4930413M19Rik	NR_045759	chr14	51123443	51140618	+	2.66072	2.35884	NA	N1
Olfr749	NM_020288	chr14	51355893	51363999	-	0.919631	2.43102	NA	N1
4930597G03Rik	NR_045736	chr14	51937009	51965164	-	1.4341	2.21421	NA	N1
Vmn2r89	NM_009486	chr14	52071636	52080968	+	2.24569	1.59958	NA	N1
Olfr1508	NM_020513	chr14	53082395	53087136	-	2.67068	2.9611	NA	N1
Olfr1507	NM_001170918	chr14	53109609	53115370	-	0.61482	2.08656	NA	N1
Zfhx2os	NR_004444	chr14	55691927	55694711	+	-1.05747	1.97407	NA	N1
Dhrs2	NM_027790	chr14	55840843	55860277	+	1.5081	1.9952	NA	N1
Mcpt2	NM_008571	chr14	56660959	56663471	+	1.67579	1.25578	NA	N1
Mcpt4	NM_010779	chr14	56678580	56681147	-	2.09522	1.21544	NA	N1
Mcpt8	NM_008572	chr14	56700999	56704034	-	1.98106	2.3559	NA	N1
Ctsg	NM_007800	chr14	56718721	56721411	-	2.12337	1.35508	NA	N1
Gzme	NM_010373	chr14	56736455	56739462	-	2.42707	2.61133	NA	N1
Gzmd	NM_010372	chr14	56748404	56751430	-	2.75182	2.00605	NA	N1
Gzmg	NM_010375	chr14	56775417	56778416	-	3.51834	2.90374	NA	N1
Gzmn	NM_001305808	chr14	56784632	56793436	-	2.01267	1.66135	NA	N1
Gzmc	NM_010371	chr14	56850237	56853494	-	2.05651	2.07056	NA	N1
Gzmb	NM_013542	chr14	56877694	56881097	-	1.93371	2.67257	NA	N1
Atp12a	NM_138652	chr14	56983904	57007388	+	2.89818	1.14056	NA	N1
Gm5142	NM_001004158	chr14	59777339	59797586	-	0.603015	1.71253	NA	N1
Shisa2	NM_145463	chr14	60244117	60250497	+	0.941646	1.37715	NA	N1
Atp8a2	NM_015803	chr14	60266577	60705671	-	2.04643	2.02288	NA	N1
Amer2	NM_001164705	chr14	60997122	60999840	+	1.42707	1.84028	NA	N1
Adra1a	NM_001271759	chr14	67254087	67352299	+	1.51397	1.38622	NA	N1
Adra1a	NM_001271761	chr14	67254087	67390005	+	1.51397	1.14892	NA	N1
Adam7	NM_007402	chr14	69115393	69151746	-	2.20302	2.20516	NA	N1
Adamdec1	NM_021475	chr14	69181443	69200129	-	1.66246	2.08185	NA	N1
Adam28	NM_001048175	chr14	69223054	69273899	-	1.73584	1.64259	NA	N1
Adam28	NM_010082	chr14	69224935	69273899	-	1.73584	1.64684	NA	N1
Adam28	NM_183366	chr14	69225788	69273899	-	1.73584	1.68334	NA	N1
4930434J06Rik	NR_046274	chr14	72256515	72320245	+	1.90209	1.67841	NA	N1
Spert	NM_001164141	chr14	75982640	75991792	-	2.2349	1.61837	NA	N1
Spert	NM_001164139	chr14	75982640	75992923	-	1.95149	1.74653	NA	N1
Pcdh8	NM_001042726	chr14	80166578	80171119	-	-0.250999	2.06593	NA	N1
Olfm4	NM_001030294	chr14	80400108	80421737	+	2.82251	2.31151	NA	N1
Pcdh17	NM_001013753	chr14	84843369	84936867	+	-0.231259	1.57553	NA	N1
9630013A20Rik	NR_015539	chr14	84858644	84876231	-	0.746986	1.31953	NA	N1
4930474H20Rik	NR_045712	chr14	90526697	90669567	+	5.06507	1.92241	NA	N1
Klhl1	NM_053105	chr14	96504483	96918253	-	1.21709	1.81091	NA	N1
Dach1	NM_001038610	chr14	98186064	98568984	-	1.13557	2.30474	NA	N1
Prr30	NM_029680	chr14	101596906	101599286	-	4.52742	2.97644	NA	N1
Ednrb	NM_001276296	chr14	104213831	104242918	-	4.38984	2.67709	NA	N1
Ednrb	NM_001136061	chr14	104213831	104243693	-	4.02793	2.72996	NA	N1
Slitrk1	NM_199065	chr14	109309205	109313456	-	2.82329	1.65544	NA	N1
Slitrk6	NM_175499	chr14	111147799	111154371	-	1.919	2.84751	NA	N1
Slitrk5	NM_198865	chr14	112074336	112082357	+	3.86989	2.09842	NA	N1
4930524C18Rik	NR_045661	chr14	115231186	115260549	+	3.62731	1.97661	NA	N1
Gpc5	NM_175500	chr14	115491436	116924414	+	2.38792	2.40409	NA	N1
4930505G20Rik	NR_045761	chr14	115795772	115808774	-	3.15316	2.70157	NA	N1
LOC105245869	NR_131969	chr14	118635453	118660421	+	-1	2.0002	NA	N1
Hs6st3	NM_015820	chr14	119537486	120269037	+	1.94868	2.47925	NA	N1
1700006F04Rik	NR_045621	chr14	120148448	120150786	+	4.16756	3.19062	NA	N1
Ugt3a2	NM_144845	chr15	9265352	9300625	+	1.96516	2.16212	NA	N1
Il7r	NM_008372	chr15	9435913	9459631	-	3.61063	2.90307	NA	N1
Spef2	NM_001305042	chr15	9507947	9678623	-	1.36121	2.23053	NA	N1
Spef2	NM_177123	chr15	9591300	9678623	-	1.36121	2.31807	NA	N1
Spef2	NM_001305044	chr15	9634063	9678623	-	1.36121	2.28081	NA	N1
Prlr	NM_011169	chr15	10106992	10266775	+	3.039	2.2251	NA	N1
Prlr	NM_001253781	chr15	10153660	10278935	+	1.68609	1.99177	NA	N1
Cdh6	NM_007666	chr15	12958453	13103430	-	0.42424	2.22888	NA	N1
4921515E04Rik	NR_045711	chr15	18007891	18299382	-	3.48314	1.97598	NA	N1
Cdh18	NM_001081299	chr15	22966217	23404173	+	0.200327	1.94178	NA	N1
42440	NM_001310774	chr15	26238802	26339330	+	2.62731	2.12386	NA	N1
Fbxl7	NM_176959	chr15	26470213	26825319	-	1.05559	2.89719	NA	N1
Ctnnd2	NM_008729	chr15	30102347	30959098	+	2.32992	1.77529	NA	N1
Ncald	NM_001170866	chr15	37295929	37721755	-	2.16404	2.01461	NA	N1
Ncald	NM_134094	chr15	37295929	37722183	-	2.62219	2.01401	NA	N1
Gm15941	NR_045283	chr15	37350887	37362419	-	1.3575	2.56271	NA	N1
4930447A16Rik	NM_029113	chr15	37355308	37370399	+	1.46712	2.32735	NA	N1
A930017M01Rik	NR_033609	chr15	44712939	44716289	+	2.63037	2.37718	NA	N1
Kcnv1	NM_026200	chr15	44937829	44946480	-	5.61614	1.84683	NA	N1
1700022A22Rik	NR_045509	chr15	46156130	46205445	+	3.53598	3.09546	NA	N1
4930523O13Rik	NR_040451	chr15	46267411	46327725	-	2.15316	2.33285	NA	N1
4930548G14Rik	NR_045811	chr15	46454850	46471404	+	2.70252	2.38096	NA	N1
Csmd3	NM_001081391	chr15	47412183	48623535	-	1.78916	2.12814	NA	N1
Aard	NM_175503	chr15	51871652	51877269	+	0.572011	1.66975	NA	N1
Slc30a8	NM_172816	chr15	52127107	52167288	+	2.13921	2.41525	NA	N1
Mal2	NM_178920	chr15	54402920	54434401	+	2.09923	1.58689	NA	N1
Sntb1	NM_016667	chr15	55470708	55738504	-	2.61993	2.20955	NA	N1
A1bg	NM_001081067	chr15	60749143	60752825	-	1.55141	2.13426	NA	N1
Oc90	NM_010953	chr15	65707614	65743849	-	0.778382	1.77645	NA	N1
Hhla1	NM_001145096	chr15	65754004	65808366	-	2.57071	2.372	NA	N1
Kcnq3	NM_152923	chr15	65826476	66117786	-	-0.300176	2.75189	NA	N1
Lrrc6	NM_019457	chr15	66211419	66332472	-	2.09818	2.32317	NA	N1
Khdrbs3	NM_010158	chr15	68758849	68923948	+	2.16967	2.92254	NA	N1
[truncated: 1,503 more rows]

## Sheet: 3
Table S3 - Distributions of NL genes over LADs in NIH 3T3 fibroblasts.
Overlaps between gene bodies and LADs	Overlaps between promoter regions and LADs	Expressed NL genes	Non-expressed NL genes	Expressed non-NL genes	Non-expressed non-NL genes
Yes	Yes	251	2350	31	20
Yes	No	40	153	18	6
No	Yes	1	6	1	1
No	No	99	601	11030	5366

## Sheet: 4
Table S4 - GO analyses in C2C12 myoblasts. Listed Biological Process categories are enriched with FDRs < 0.05.
Group	GO term	GO ID	FDR	Gene No.
NL genes	G-protein coupled receptor signaling pathway	GO:0007186	3.24e-71	291
NL genes	sensory perception of smell	GO:0007608	6.11e-52	86
NL genes	sensory perception of chemical stimulus	GO:0007606	1.38e-45	89
NL genes	sensory perception	GO:0007600	4.18e-28	145
NL genes	neurological system process	GO:0050877	2.93e-22	233
NL genes	cell surface receptor signaling pathway	GO:0007166	2.86e-21	392
NL genes	system process	GO:0003008	3.45e-14	264
NL genes	synaptic transmission	GO:0007268	2.74e-05	91
NL genes	signaling	GO:0023052	2.78e-05	561
NL genes	single organism signaling	GO:0044700	2.78e-05	561
NL genes	signal transduction	GO:0007165	3.17e-05	512
NL genes	defense response to bacterium	GO:0042742	9.14e-05	35
NL genes	cell communication	GO:0007154	0.0001	569
NL genes	transmission of nerve impulse	GO:0019226	0.0004	100
NL genes	negative regulation of peptidase activity	GO:0010466	0.0004	46
NL genes	multicellular organismal signaling	GO:0035637	0.0008	102
NL genes	neuropeptide signaling pathway	GO:0007218	0.0014	24
NL genes	neuron-neuron synaptic transmission	GO:0007270	0.0016	28
NL genes	gamma-aminobutyric acid signaling pathway	GO:0007214	0.0028	10
NL genes	detection of external stimulus	GO:0009581	0.0044	26
NL genes	response to stimulus	GO:0050896	0.0044	729
NL genes	startle response	GO:0001964	0.0044	10
NL genes	glutamate receptor signaling pathway	GO:0007215	0.0044	19
NL genes	negative regulation of hydrolase activity	GO:0051346	0.0044	57
NL genes	cell-cell signaling	GO:0007267	0.0072	119
NL genes	regulation of synaptic transmission, glutamatergic	GO:0051966	0.0072	13
NL genes	G-protein coupled receptor signaling pathway, coupled to cyclic nucleotide second messenger	GO:0007187	0.0072	24
NL genes	synaptic transmission, glutamatergic	GO:0035249	0.0072	18
NL genes	synaptic transmission, GABAergic	GO:0051932	0.0072	12
NL genes	adenylate cyclase-modulating G-protein coupled receptor signaling pathway	GO:0007188	0.0092	22
NL genes	positive regulation of transmission of nerve impulse	GO:0051971	0.0092	19
NL genes	positive regulation of neurological system process	GO:0031646	0.0092	20
NL genes	regulation of neurological system process	GO:0031644	0.0092	49
NL genes	phospholipase C-activating G-protein coupled receptor signaling pathway	GO:0007200	0.0092	15
NL genes	detection of mechanical stimulus involved in sensory perception	GO:0050974	0.0119	11
NL genes	regulation of synaptic transmission	GO:0050804	0.0141	42
NL genes	regulation of transmission of nerve impulse	GO:0051969	0.0141	45
NL genes	positive regulation of synaptic transmission	GO:0050806	0.0161	18
NL genes	feeding behavior	GO:0007631	0.0161	20
NL genes	detection of abiotic stimulus	GO:0009582	0.034	20
Active NL genes	biological adhesion	GO:0022610	0.0136	44
Class I genes	sensory perception of smell	GO:0007608	9.58e-48	87
Class I genes	G-protein coupled receptor signaling pathway	GO:0007186	9.4e-42	249
Class I genes	sensory perception of chemical stimulus	GO:0007606	1.89e-41	90
Class I genes	sensory perception	GO:0007600	8.5e-21	143
Class I genes	neurological system process	GO:0050877	1.88e-13	230
Class I genes	system process	GO:0003008	5.17e-09	273
Class I genes	defense response to bacterium	GO:0042742	2.37e-06	42
Class I genes	cell surface receptor signaling pathway	GO:0007166	2.89e-05	350
Class I genes	negative regulation of peptidase activity	GO:0010466	0.0014	50
Class I genes	response to bacterium	GO:0009617	0.0106	61
Class I genes	negative regulation of hydrolase activity	GO:0051346	0.0177	63
Class I genes	gamma-aminobutyric acid signaling pathway	GO:0007214	0.0177	10
Class I genes	biological adhesion	GO:0022610	0.0245	149
Class I genes	potassium ion transmembrane transport	GO:0071805	0.0266	26
Class I genes	cellular potassium ion transport	GO:0071804	0.0266	26
Class I genes	second-messenger-mediated signaling	GO:0019932	0.0266	32
Class I genes	ion transmembrane transport	GO:0034220	0.0375	104
Class I genes	cell adhesion	GO:0007155	0.0472	145
Active Class I genes	biological adhesion	GO:0022610	2.02e-06	53
Active Class I genes	cell adhesion	GO:0007155	5.42e-06	51
Class II genes	single-multicellular organism process	GO:0044707	1.05e-29	939
Class II genes	multicellular organismal process	GO:0032501	1.61e-29	939
Class II genes	single-organism process	GO:0044699	5.84e-28	1207
Class II genes	cell-cell signaling	GO:0007267	9.28e-25	220
Class II genes	system development	GO:0048731	7.85e-23	632
Class II genes	cell differentiation	GO:0030154	8.18e-22	535
Class II genes	ion transport	GO:0006811	2.27e-20	287
Class II genes	multicellular organismal development	GO:0007275	3.03e-20	703
Class II genes	system process	GO:0003008	1.77e-18	330
Class II genes	cellular developmental process	GO:0048869	1.87e-18	550
Class II genes	nervous system development	GO:0007399	3.08e-18	326
Class II genes	organ development	GO:0048513	3.08e-18	477
Class II genes	neurogenesis	GO:0022008	8.82e-17	246
Class II genes	multicellular organismal signaling	GO:0035637	8.82e-17	165
Class II genes	cell fate commitment	GO:0045165	1.45e-16	80
Class II genes	cation transport	GO:0006812	2.1e-16	210
Class II genes	transmission of nerve impulse	GO:0019226	4.66e-16	158
Class II genes	developmental process	GO:0032502	6.85e-16	753
Class II genes	neurological system process	GO:0050877	6.85e-16	252
Class II genes	anatomical structure development	GO:0048856	1.22e-15	677
Class II genes	synaptic transmission	GO:0007268	2.2e-15	136
Class II genes	generation of neurons	GO:0048699	6.59e-15	227
Class II genes	monovalent inorganic cation transport	GO:0015672	7.26e-15	117
Class II genes	central nervous system neuron differentiation	GO:0021953	7.53e-15	59
Class II genes	regulation of ion transport	GO:0043269	7.53e-15	128
Class II genes	neuron differentiation	GO:0030182	5.41e-14	206
Class II genes	ion transmembrane transport	GO:0034220	5.96e-14	155
Class II genes	behavior	GO:0007610	1.63e-13	148
Class II genes	cell surface receptor signaling pathway	GO:0007166	2.09e-13	420
Class II genes	signaling	GO:0023052	2.57e-13	733
Class II genes	single organism signaling	GO:0044700	2.57e-13	733
Class II genes	regulation of ion transmembrane transport	GO:0034765	2.57e-13	81
Class II genes	regulation of system process	GO:0044057	3.46e-13	136
Class II genes	central nervous system development	GO:0007417	4.91e-13	146
Class II genes	cell communication	GO:0007154	1.33e-12	747
Class II genes	regulation of multicellular organismal process	GO:0051239	1.33e-12	381
Class II genes	chemical homeostasis	GO:0048878	1.57e-12	199
Class II genes	pattern specification process	GO:0007389	1.74e-12	111
Class II genes	metal ion transport	GO:0030001	3.02e-12	161
Class II genes	single-organism behavior	GO:0044708	4.42e-12	109
Active Class II genes	single-organism process	GO:0044699	6.59e-11	438
Active Class II genes	multicellular organismal process	GO:0032501	1.74e-10	337
Active Class II genes	single-multicellular organism process	GO:0044707	1.74e-10	337
Active Class II genes	system development	GO:0048731	9.99e-10	235
Active Class II genes	cell differentiation	GO:0030154	4.21e-09	199
Active Class II genes	multicellular organismal development	GO:0007275	1.46e-08	259
Active Class II genes	cellular developmental process	GO:0048869	4.41e-08	205
Active Class II genes	regulation of cell communication	GO:0010646	1.12e-07	153
Active Class II genes	single organism signaling	GO:0044700	1.36e-07	278
Active Class II genes	regulation of signaling	GO:0023051	1.36e-07	152
Active Class II genes	signaling	GO:0023052	1.36e-07	278
Active Class II genes	developmental process	GO:0032502	2.4e-07	278
Active Class II genes	cell communication	GO:0007154	2.46e-07	283
Active Class II genes	system process	GO:0003008	4.49e-07	121
Active Class II genes	anatomical structure development	GO:0048856	1.4e-06	247
Active Class II genes	nervous system development	GO:0007399	1.4e-06	118
Active Class II genes	behavior	GO:0007610	1.72e-06	59
Active Class II genes	transmission of nerve impulse	GO:0019226	1.72e-06	60
Active Class II genes	cell development	GO:0048468	2.13e-06	116
Active Class II genes	cell surface receptor signaling pathway	GO:0007166	2.16e-06	158
Active Class II genes	organ development	GO:0048513	2.16e-06	170
Active Class II genes	synaptic transmission	GO:0007268	2.63e-06	52
Active Class II genes	signal transduction	GO:0007165	3.3e-06	247
Active Class II genes	regulation of ion transport	GO:0043269	4.22e-06	49
Active Class II genes	multicellular organismal signaling	GO:0035637	5.59e-06	60
Active Class II genes	single-organism behavior	GO:0044708	6.98e-06	44
Active Class II genes	metal ion transport	GO:0030001	7.67e-06	63
Active Class II genes	cell-cell signaling	GO:0007267	8.69e-06	71
Active Class II genes	regulation of response to stimulus	GO:0048583	8.69e-06	154
Active Class II genes	neurological system process	GO:0050877	8.69e-06	91
Active Class II genes	cation transport	GO:0006812	1.18e-05	75
Active Class II genes	locomotory behavior	GO:0007626	1.18e-05	26
Active Class II genes	regulation of synaptic transmission	GO:0050804	1.33e-05	30
Active Class II genes	response to stimulus	GO:0050896	1.75e-05	352
Active Class II genes	regulation of neurological system process	GO:0031644	2.14e-05	33
Active Class II genes	neurogenesis	GO:0022008	2.14e-05	86
Active Class II genes	regulation of signal transduction	GO:0009966	2.14e-05	125
Active Class II genes	regulation of transmission of nerve impulse	GO:0051969	2.76e-05	31
Active Class II genes	generation of neurons	GO:0048699	3.01e-05	81
Active Class II genes	regulation of multicellular organismal development	GO:2000026	4.09e-05	95

## Sheet: 5
Table S5 - NL genes grouped by transcription status and promoter NL-association. For DamID data published by Peric-Hupkes et al (2010), we estimated prNLA by averaging log2(Dam-Lamin B1/Dam) of probes overlapping the promoter region. Note that some RefSeq genes do not have corresponding probes on the microarray. Fisher's exact tests revealed that prNLA is more likely to be negative among active/e…
C2C12 DamID-seq
	Active	Inactive
prNLA < 0	345	246
prNLA ≥ 0	400	2404
NIH 3T3 DamID-seq
	Expressed	Non-expressed
prNLA < 0	121	288
prNLA ≥ 0	270	2822
NIH 3T3 DamID based on microarray (Peric-Hupkes et al, Molecular Cell, 2010)
	Expressed	Non-expressed
prNLA < 0	188	1140
prNLA ≥ 0	160	1715

## Sheet: 6
Table S6 - Statistics on NLA, histone modifications and gene activities of five gene classes identified in C2C12 myoblasts and in NIH 3T3 fibroblasts. Histone mark levels were measured by log2 of ChIP-Input enrichment.
C2C12 Myoblasts							NIH 3T3 fibroblasts
Class	I	II	III	IV	V		Class	I	II	III	IV	V
Median prH3K4me1	-0.634407	0.406822	0.86583	0.935338	0.661835		Median prH2A.Z	-0.126415	-0.0710085	-0.223988	2.66386	2.38304
Median prH3K4me2	-0.423701	0.327381	0.435303	3.0381	3.32877		Median prH3K4me1	-0.510485	-0.0719027	0.137524	1.25557	1.26178
Median prH3K4me3	-0.461919	0.109271	0.0688915	3.54487	4.19438		Median prH3K4me3	-1.20154	-1.09503	-1.23118	5.38112	5.30019
Median gbH3K36me3	-0.71154	-0.553925	-0.105758	0.801287	1.52807		Median gbH3K36me3	-0.117333	-0.330677	-0.0349871	0.496126	0.591127
Median prH3K79me2	-0.757297	-0.586069	-0.467791	1.06524	2.61598		Median prH3K9ac	-0.69	-0.475736	-0.0905338	3.83883	3.84946
Median gbH3K79me2	-0.823434	-0.724239	-0.572104	0.245977	1.87429		Median prH3K27ac	-0.584963	-0.187181	0.155017	2.31942	2.31923
Median prH3K9ac	-0.271018	-0.0245081	0.244765	2.28506	3.35344		Median prH3K27me3	-0.181048	0.571744	-0.890096	-0.638437	-1.02219
Median prH3K18ac	-0.62174	-0.0608	0.528898	0.879248	1.34071		Median gbH3K27me3	-0.00846333	0.756875	-0.77531	-0.735925	-1.05636
Median prH3K27ac	-0.782006	-0.349047	0.562181	2.08734	2.68501		Median prH3K9me2	0	-0.267521	-0.386198	-0.260113	-0.579458
Median prH4K12ac	-0.152003	0.182145	0.463071	1.81697	2.66858		Median gbH3K9me2	0.0841573	-0.121117	-0.287524	-0.0583206	-0.481702
Median prH3K27me3	-0.0108729	2.02875	-0.819124	-1.68818	-2.35789		Median prH3K9me3	0.363881	-0.610815	-0.982259	-2.30633	-2.7589
Median gbH3K27me3	-0.195795	1.55488	-0.725302	-1.51447	-1.8814		Median gbH3K9me3	0.267033	-0.411097	-0.747266	-0.674339	-1.11811
Median prH3K9me3	0.135809	0.0800042	-0.51272	-1.00663	-1.31231		Median prNLA	1.5067	-1.73854	-2.99399	-3.76161	-4.07641
Median gbH3K9me3	0.120526	-0.00238854	-0.34007	-0.293739	-0.269289		Median gbNLA	1.65097	-1.71172	-2.91296	-2.2589	-3.29445
Median prNLA	1.54025	-1.21444	-2.48953	-3.27294	-3.51775		Median gene expression (FPKM)	0.839073	0.562345	0.977148	5.69285	10.1028
Median gbNLA	1.56407	-0.929007	-2.33546	-2.11156	-2.68767		NL gene No.	3212	162	15	112	0
Median gene activity (RPKmM)	0.0350437	0.0277005	0.0976464	0.702023	1.89655		Expressed gene No.	658	490	1196	4735	5918
NL gene No.	2751	454	72	105	13		Expressed gene %	0.137055	0.11745	0.430681	0.815536	0.895446
Active gene No.	776	1323	2677	5056	7125		Total gene No.	4801	4172	2777	5806	6609
Active gene %	0.185779	0.339492	0.698773	0.984999	0.999719
Total gene No.	4177	3897	3831	5133	7127

## Sheet: 7
Table S7 - Statistics on NLA, histone modifications and gene activities of NL gene subgroups identified in C2C12 myoblasts and in NIH 3T3 fibroblasts. Histone mark levels were measured by log2 of ChIP-Input enrichment.
C2C12 Myoblasts							NIH 3T3 fibroblasts
NL subgroup	A1	A2	A3	I1	I2		NL gene subgroup	E1	E2	E3	N1	N2
Median H3K4me1 (TSS-1Kb to TSS)	0.522762	-0.635055	0.277138	-1.08461	-0.317932		Median H2A.Z (TSS-1Kb to TSS)	2.60222	-0.0617402	0.149705	-0.374101	0.201517
Median H3K4me1 (TSS to TSS+1Kb)	0.637405	-0.607829	0.518146	-1.03204	-0.243932		Median H2A.Z (TSS to TSS+1Kb)	2.8594	-0.128901	0.20125	-0.383445	0.219427
Median H3K4me1 (TSS+1Kb to TES)	-0.673461	-0.970452	-0.632828	-1.19305	-0.738559		Median H2A.Z (TSS+1Kb to TES)	-0.422034	-0.209988	-0.0602894	-0.264099	-0.0429395
Median H3K4me1 (TES to TES+1Kb)	-0.97434	-1.00579	-0.79466	-1.22405	-0.678072		Median H2A.Z (TES to TES+1Kb)	-0.383594	-0.467746	0.0969316	-0.410942	-0.0159725
Median H3K4me2 (TSS-1Kb to TSS)	2.89488	-0.399552	1.02706	-0.712884	-0.207462		Median H3K4me1 (TSS-1Kb to TSS)	1.24506	-0.440926	0.000770148	-0.794053	-0.127181
Median H3K4me2 (TSS to TSS+1Kb)	3.31418	-0.302124	1.81465	-0.653955	-0.145174		Median H3K4me1 (TSS to TSS+1Kb)	1.22467	-0.529686	-0.0151968	-0.8674	-0.127181
Median H3K4me2 (TSS+1Kb to TES)	-0.487602	-0.66435	-0.511917	-0.751458	-0.506704		Median H3K4me1 (TSS+1Kb to TES)	-0.407822	-0.584734	-0.300846	-0.693942	-0.391102
Median H3K4me2 (TES to TES+1Kb)	-0.751489	-0.712884	-0.551905	-0.820974	-0.470496		Median H3K4me1 (TES to TES+1Kb)	-0.60352	-0.857475	-0.034475	-0.728029	-0.374154
Median H3K4me3 (TSS-1Kb to TSS)	3.44088	-0.378554	1.0491	-0.624916	-0.25265		Median H3K4me3 (TSS-1Kb to TSS)	3.92945	-1.22639	-0.589625	-1.64538	-0.859292
Median H3K4me3 (TSS to TSS+1Kb)	4.11624	-0.412018	1.79772	-0.628604	-0.25265		Median H3K4me3 (TSS to TSS+1Kb)	5.23521	-1.22639	-0.633495	-1.64932	-0.933807
Median H3K4me3 (TSS+1Kb to TES)	-0.391991	-0.607626	-0.50304	-0.672964	-0.54406		Median H3K4me3 (TSS+1Kb to TES)	-1.17884	-1.3252	-0.839178	-1.41135	-1.08087
Median H3K4me3 (TES to TES+1Kb)	-0.726578	-0.624916	-0.622386	-0.701911	-0.496855		Median H3K4me3 (TES to TES+1Kb)	-1.2761	-1.59994	-0.609433	-1.58962	-1.22639
Median H3K36me3 (TSS-1Kb to TSS)	-0.693597	-0.859103	-0.582688	-1.00175	-0.660451		Median H3K36me3 (TSS-1Kb to TSS)	-0.430242	-0.280235	-0.0704828	-0.429386	-0.161203
Median H3K36me3 (TSS to TSS+1Kb)	-0.637375	-0.827038	-0.557095	-0.93219	-0.647803		Median H3K36me3 (TSS to TSS+1Kb)	-0.315976	-0.209846	-0.161203	-0.433053	-0.161203
Median H3K36me3 (TSS+1Kb to TES)	0.167612	-0.892163	-0.649716	-1.00392	-0.811801		Median H3K36me3 (TSS+1Kb to TES)	0.327193	-0.104623	-0.0530939	-0.189191	-0.113937
Median H3K36me3 (TES to TES+1Kb)	-0.0129644	-0.841614	-0.582688	-1.07286	-0.734578		Median H3K36me3 (TES to TES+1Kb)	0.180907	-0.170344	0.243555	-0.263738	-0.0172014
Median H3K79me2 (TSS-1Kb to TSS)	-0.0319326	-0.830997	-0.764218	-0.885161	-0.799448		Median H3K9ac (TSS-1Kb to TSS)	2.13191	-0.739725	-0.37869	-0.921414	-0.439481
Median H3K79me2 (TSS to TSS+1Kb)	1.28759	-0.830997	-0.300198	-0.830997	-0.778793		Median H3K9ac (TSS to TSS+1Kb)	3.36923	-0.740981	-0.352018	-1	-0.415037
Median H3K79me2 (TSS+1Kb to TES)	-0.547603	-0.965186	-0.878353	-0.997461	-0.933875		Median H3K9ac (TSS+1Kb to TES)	-0.49674	-0.724115	-0.505133	-0.797313	-0.62021
Median H3K79me2 (TES to TES+1Kb)	-0.799448	-0.885161	-1.00119	-1.06248	-0.885161		Median H3K9ac (TES to TES+1Kb)	-0.740492	-0.81145	-0.2124	-0.893263	-0.571335
Median H3K9ac (TSS-1Kb to TSS)	1.80196	-0.267147	0.00617237	-0.389756	-0.192645		Median H3K27ac (TSS-1Kb to TSS)	1.41723	-0.586609	-0.16037	-0.891966	-0.31315
Median H3K9ac (TSS to TSS+1Kb)	2.63303	-0.264832	0.434441	-0.363994	-0.192645		Median H3K27ac (TSS to TSS+1Kb)	1.9237	-0.554498	-0.337787	-1.01733	-0.337787
Median H3K9ac (TSS+1Kb to TES)	-0.24702	-0.370815	-0.317257	-0.39382	-0.297582		Median H3K27ac (TSS+1Kb to TES)	-0.34395	-0.638862	-0.355809	-0.763127	-0.496034
Median H3K9ac (TES to TES+1Kb)	-0.318085	-0.29539	-0.300384	-0.428331	-0.206893		Median H3K27ac (TES to TES+1Kb)	-0.352101	-0.730466	0	-0.814462	-0.366414
Median H3K18ac (TSS-1Kb to TSS)	0.761428	-0.68991	-0.114545	-0.979619	-0.428989		Median H3K27me3 (TSS-1Kb to TSS)	-0.305929	-0.259236	0	-0.398367	0.250167
Median H3K18ac (TSS to TSS+1Kb)	0.748595	-0.701217	0.096785	-0.976447	-0.355926		Median H3K27me3 (TSS to TSS+1Kb)	-0.608031	-0.325486	0	-0.447327	0.174198
Median H3K18ac (TSS+1Kb to TES)	-0.635941	-0.854225	-0.500042	-1.05569	-0.53759		Median H3K27me3 (TSS+1Kb to TES)	-0.546776	-0.22416	0.144218	-0.214512	0.271095
Median H3K18ac (TES to TES+1Kb)	-0.70491	-0.781561	-0.53852	-1.0775	-0.480537		Median H3K27me3 (TES to TES+1Kb)	-0.646941	-0.288596	0.313911	-0.202161	0.179498
Median H3K27ac (TSS-1Kb to TSS)	1.94335	-0.823866	-0.083738	-1.04119	-0.751684		Median H3K9me2 (TSS-1Kb to TSS)	-0.185322	0	0	-0.0277341	0.0433421
Median H3K27ac (TSS to TSS+1Kb)	2.21203	-0.823866	0.256808	-1.04119	-0.702467		Median H3K9me2 (TSS to TSS+1Kb)	-0.193575	0	0.0192296	-0.072008	0.0944093
Median H3K27ac (TSS+1Kb to TES)	-0.557299	-0.906165	-0.762884	-1.00419	-0.830858		Median H3K9me2 (TSS+1Kb to TES)	0.0971414	0.101446	0.128452	0.0799572	0.117174
Median H3K27ac (TES to TES+1Kb)	-0.719576	-0.912221	-0.89594	-1.10239	-0.828915		Median H3K9me2 (TES to TES+1Kb)	0	-0.0340514	0.242507	-0.0507804	0.132121
Median H4K12ac (TSS-1Kb to TSS)	1.5435	-0.178976	0.256637	-0.301562	-0.0172657		Median H3K9me3 (TSS-1Kb to TSS)	-1.68393	0.430204	0.0175628	0.54568	-0.060543
Median H4K12ac (TSS to TSS+1Kb)	2.0386	-0.105933	0.707181	-0.235019	0.0253119		Median H3K9me3 (TSS to TSS+1Kb)	-1.56871	0.480022	0.336549	0.563994	0.00647984
Median H4K12ac (TSS+1Kb to TES)	-0.171605	-0.321923	-0.25689	-0.363539	-0.234965		Median H3K9me3 (TSS+1Kb to TES)	-0.0426275	0.471041	0.270218	0.471081	0.0765027
Median H4K12ac (TES to TES+1Kb)	-0.193011	-0.284073	-0.27072	-0.410787	-0.183181		Median H3K9me3 (TES to TES+1Kb)	0.0134014	0.501273	0.363881	0.376491	0.00973071
Median H3K27me3 (TSS-1Kb to TSS)	-1.82441	-0.155643	0.328105	-0.596437	1.00599		Median NLA (TSS-1Kb to TSS)	-2.18128	1.57223	1	2.27264	1.27296
Median H3K27me3 (TSS to TSS+1Kb)	-1.91478	-0.155218	0.292865	-0.548877	1.11902		Median NLA (TSS to TSS+1Kb)	-2.11632	1.49152	1	2.21891	1.22507
Median H3K27me3 (TSS+1Kb to TES)	-1.5831	-0.433417	-0.304024	-0.838983	0.614363		Median NLA (TSS+1Kb to TES)	1.44874	2.12577	1.62423	2.39142	1.72591
Median H3K27me3 (TES to TES+1Kb)	-1.45251	-0.327733	-0.430586	-0.86848	0.314676		Median NLA (TES to TES+1Kb)	1.59211	1.97529	1.19907	2.27816	1.58496
Median H3K9me3 (TSS-1Kb to TSS)	-0.91875	0.179246	-0.0977597	0.264958	0.140706		Median gene expression (FPKM)	2.31731	0.706256	0.557449	NA	NA
Median H3K9me3 (TSS to TSS+1Kb)	-0.9745	0.240241	0	0.289263	0.140706		Gene No.	88	186	117	1979	1131
Median H3K9me3 (TSS+1Kb to TES)	-0.00217333	0.19459	0.113099	0.264248	0.134775
Median H3K9me3 (TES to TES+1Kb)	-0.0685468	0.060268	0.142113	0.349322	0.0366425
Median NLA (TSS-1Kb to TSS)	-2.51898	1.59743	-0.0667351	2.5689	1.11969
Median NLA (TSS to TSS+1Kb)	-2.56094	1.37832	-0.179589	2.55282	1.16808
Median NLA (TSS+1Kb to TES)	1.35672	1.94321	1.56249	2.57219	1.785
Median NLA (TES to TES+1Kb)	1.96976	1.84983	1.99588	2.74062	1.76155
Median gene activity (RPKmM)	0.355674	0.0147463	0.0327052	NA	NA
Gene No.	136	312	297	1457	1193

## Sheet: 8
Table S8 - Putative enhancer sites detected by dREG using GRO-seq data in C2C12 myoblasts.
Chromosome	Start	End
chr1	4761100	4761502
chr1	4896950	4897502
chr1	5009500	5010852
chr1	6204050	6204852
chr1	6270150	6270452
chr1	9534900	9535952
chr1	9690750	9690852
chr1	9933350	9933602
chr1	10027950	10028052
chr1	10119850	10120652
chr1	10222100	10222552
chr1	10223850	10223952
chr1	12682350	12683352
chr1	13362450	13362752
chr1	14746100	14746202
chr1	20659800	20660702
chr1	20667800	20668402
chr1	20668950	20669452
chr1	20880450	20880952
chr1	21042800	21042902
chr1	23263750	23263852
chr1	23928900	23929502
chr1	24685300	24685602
chr1	30928500	30928702
chr1	31004750	31004902
chr1	33964850	33964952
chr1	34496100	34496252
chr1	34899250	34899652
chr1	34907100	34907752
chr1	36528400	36528902
chr1	36551850	36552002
chr1	36614150	36616052
chr1	36996100	36996952
chr1	37460050	37460552
chr1	37478650	37478752
chr1	37481750	37481852
chr1	37486600	37487152
chr1	37932200	37932502
chr1	37933750	37934102
chr1	37946950	37947902
chr1	38105650	38105952
chr1	38109400	38109502
chr1	39162550	39162752
chr1	39431300	39431652
chr1	39595450	39595652
chr1	39958750	39959602
chr1	40896400	40896552
chr1	40899050	40899302
chr1	40905100	40905702
chr1	40911800	40913002
chr1	43155400	43155752
chr1	43176350	43176802
chr1	43220300	43220602
chr1	43884650	43884752
chr1	43990700	43990952
chr1	44175300	44176202
chr1	44786850	44787402
chr1	44788400	44789252
chr1	44851550	44851652
chr1	44855550	44855852
chr1	45368300	45370052
chr1	46910150	46910902
chr1	51345800	51346502
chr1	51534950	51535302
chr1	52214300	52214452
chr1	52216100	52216302
chr1	53353700	53353852
chr1	53897850	53898102
chr1	54614500	54614752
chr1	55187900	55188252
chr1	55282500	55283902
chr1	55293800	55293902
chr1	57028700	57029152
chr1	57445750	57446202
chr1	57463450	57463902
chr1	58052950	58053152
chr1	58463800	58463902
chr1	58502000	58502602
chr1	58517300	58518602
chr1	58561300	58562352
chr1	58642750	58643652
chr1	58712350	58712702
chr1	58771550	58771652
chr1	58852050	58852552
chr1	59030250	59030352
chr1	59176350	59176652
chr1	59539050	59539602
chr1	59741600	59741952
chr1	59820350	59821252
chr1	60154600	60155202
chr1	60501850	60501952
chr1	60519450	60519952
chr1	60536100	60536252
chr1	60538300	60538402
chr1	60540650	60540752
chr1	60545100	60545502
chr1	60551050	60551252
chr1	60623800	60623952
chr1	62749850	62750602
chr1	63190400	63190502
chr1	63222950	63224202
chr1	64579100	64579802
chr1	64659750	64660202
chr1	64737400	64737902
chr1	66760950	66761052
chr1	66769750	66769952
chr1	66774700	66775252
chr1	66779250	66779502
chr1	66782000	66782102
chr1	66791550	66791902
chr1	66794950	66795252
chr1	66810400	66810752
chr1	66825500	66826252
chr1	66829950	66830052
chr1	66832050	66832352
chr1	69733600	69733952
chr1	71699250	71700102
chr1	72353700	72354252
chr1	72829300	72829402
chr1	72871150	72871302
chr1	72996100	72996902
chr1	74074200	74074752
chr1	74330700	74330802
chr1	74334750	74334852
chr1	74335450	74335802
chr1	74339500	74339602
chr1	74350700	74351802
chr1	74552350	74553002
chr1	74634450	74635352
chr1	74647400	74648602
chr1	75138500	75139702
chr1	75188500	75189002
chr1	75207250	75207352
chr1	75212550	75212702
chr1	75340700	75341202
chr1	75356700	75357502
chr1	75358050	75359152
chr1	75379250	75380502
chr1	75432350	75432952
chr1	75503300	75503652
chr1	78485300	78485402
chr1	80336700	80337902
chr1	81741850	81742252
chr1	82279800	82280202
chr1	82286900	82287802
chr1	84835850	84837302
chr1	87996050	87996402
chr1	88253700	88253902
chr1	88255400	88256052
chr1	88338300	88338602
chr1	88367500	88367652
chr1	88384350	88385002
chr1	88600050	88600602
chr1	89077500	89078102
chr1	89087050	89087352
chr1	89102450	89102802
chr1	89110250	89110902
chr1	89749400	89749852
chr1	90173150	90174452
chr1	90456350	90457152
chr1	90598050	90598152
chr1	90967550	90967652
chr1	92101600	92102552
chr1	92735150	92735402
chr1	92895000	92895502
chr1	92947150	92947452
chr1	92949200	92949952
chr1	93146750	93146852
chr1	93248000	93249002
chr1	93266350	93266452
chr1	93309650	93310852
chr1	94076550	94077802
chr1	94727700	94728702
chr1	94730500	94731152
chr1	95193000	95193802
chr1	95342800	95342902
chr1	95375150	95375952
chr1	95651450	95651602
chr1	95684000	95684402
chr1	95685400	95685852
chr1	95698350	95698702
chr1	97210050	97210902
chr1	99666500	99667052
chr1	107560050	107560552
chr1	107886400	107887152
chr1	108692450	108693752
chr1	120207650	120207852
chr1	120285000	120286352
chr1	121049450	121049602
chr1	121318800	121318902
chr1	122017150	122018102
chr1	123224100	123225252
chr1	123327450	123327852
chr1	127331750	127331852
chr1	127457000	127457302
chr1	127573850	127574302
chr1	129670300	129671302
chr1	129883050	129883252
chr1	130314050	130314152
chr1	133049500	133049952
chr1	133423850	133424102
chr1	133724450	133724552
chr1	133807000	133807202
chr1	134030950	134031352
chr1	134036150	134036302
chr1	134161350	134161552
chr1	134242200	134242502
chr1	134260450	134260652
chr1	134287000	134288702
chr1	134921500	134922202
chr1	135027500	135028352
chr1	135188650	135188752
chr1	135367100	135368202
chr1	135556350	135558002
chr1	135668550	135668702
chr1	135673200	135673552
chr1	136089850	136090202
chr1	137209700	137210952
chr1	137326550	137327252
chr1	137363700	137364852
chr1	137366050	137366902
chr1	137384150	137384452
chr1	137565700	137565952
chr1	137626150	137626302
chr1	137737150	137737252
chr1	137741100	137742102
chr1	137748400	137749302
chr1	137815250	137815752
chr1	138364700	138365052
chr1	145549900	145550002
chr1	145623950	145624202
chr1	148342800	148342902
chr1	151945100	151945202
chr1	151946600	151947402
chr1	152239600	152240702
chr1	153190950	153192002
chr1	153192750	153193002
chr1	153201100	153201202
chr1	153210600	153210902
chr1	153275800	153275902
chr1	153533800	153534102
chr1	154613300	154614302
chr1	155179600	155180402
chr1	157063350	157063602
chr1	157090950	157091152
chr1	157882800	157883402
chr1	158390800	158390902
chr1	158603400	158603502
chr1	161162150	161162552
chr1	161163150	161163302
chr1	162125300	162125702
chr1	162132250	162132452
chr1	162137600	162138452
chr1	162836350	162836702
chr1	162939900	162940602
chr1	162948550	162948652
chr1	162971850	162972002
chr1	163000350	163001652
chr1	163018800	163019352
chr1	163061550	163061852
chr1	164147550	164148252
chr1	164500500	164501102
chr1	165212250	165212352
chr1	165226350	165226652
chr1	165243100	165243552
chr1	165333050	165334102
chr1	165924050	165925252
chr1	166179300	166179602
chr1	167218200	167218352
chr1	167252550	167252952
chr1	168309250	168309702
chr1	168310450	168310602
chr1	168324300	168324402
chr1	169215150	169215252
chr1	169238350	169239302
chr1	169298150	169298252
chr1	169322950	169323202
chr1	171899300	171899702
chr1	171937400	171937602
chr1	172574600	172575102
chr1	172611200	172612302
chr1	172804500	172804952
chr1	172814950	172815052
chr1	173152400	173152502
chr1	173179350	173180152
chr1	173181700	173182102
chr1	173205700	173206302
chr1	173259200	173260002
chr1	173274800	173276302
chr1	173957400	173957502
chr1	174012650	174013302
chr1	174078000	174078352
chr1	174127200	174127652
chr1	174132450	174133202
chr1	174135850	174137102
chr1	174306300	174307452
chr1	175901650	175901852
chr1	178744450	178744602
chr1	178760750	178761352
chr1	178765650	178766302
chr1	178934000	178934102
chr1	178952450	178952752
chr1	180248250	180250202
chr1	180251350	180253802
chr1	180267250	180267952
chr1	180299250	180299352
chr1	181733650	181734052
chr1	182780750	182781402
chr1	183103200	183103402
chr1	183104800	183105302
chr1	183141800	183142202
chr1	184055400	184056002
chr1	184212750	184212952
chr1	184446900	184448302
chr1	185857700	185858302
chr1	186531750	186532202
chr1	186555300	186556802
chr1	186669700	186669852
chr1	187028550	187029602
chr1	187186600	187187502
chr1	188572600	188573752
chr1	189039150	189039452
chr1	191038800	191039102
chr1	191551750	191552502
chr1	191745800	191746102
chr1	192752100	192752952
chr1	192886350	192887502
chr1	193185400	193185752
chr1	193398850	193399652
chr1	193495450	193496252
chr1	193960500	193961952
chr1	194648100	194649302
chr1	194681150	194682302
chr1	194999150	195000152
chr1	195099250	195099602
chr1	196863500	196864152
chr1	196957400	196958302
chr2	3246950	3247652
chr2	3377850	3378502
chr2	3388100	3388302
chr2	4221700	4222402
chr2	4479850	4481102
chr2	5765650	5766652
chr2	5776350	5776452
chr2	5872500	5872652
chr2	7001900	7002752
chr2	9970100	9970452
chr2	10001200	10002252
chr2	10934750	10935352
chr2	11699050	11699702
chr2	12339850	12341152
chr2	12619050	12619602
chr2	13192950	13193052
chr2	13404600	13404902
chr2	13466200	13466302
chr2	13495150	13497052
chr2	13995350	13996002
chr2	14976700	14977102
chr2	17976500	17976602
chr2	17985550	17986652
chr2	18103600	18104402
chr2	18118600	18118702
chr2	18126200	18126602
chr2	18131000	18131102
chr2	18141050	18142002
chr2	18595400	18595802
chr2	18597100	18597202
chr2	18599600	18599802
chr2	18688050	18689102
chr2	20890250	20890402
chr2	22630900	22631352
chr2	22750700	22751352
chr2	22790550	22790702
chr2	22793100	22793602
chr2	22804000	22804102
chr2	22923500	22923702
chr2	22924450	22924902
chr2	22965000	22965352
chr2	22975250	22975352
chr2	23011100	23012352
chr2	23426450	23426652
chr2	25110400	25111652
chr2	25127050	25128902
chr2	25188450	25188552
chr2	25316050	25316552
chr2	25356750	25357152
chr2	25413100	25413752
chr2	25423550	25423902
chr2	25431800	25432152
chr2	25463800	25463952
chr2	25877200	25877302
chr2	25995450	25996352
chr2	26244800	26245652
chr2	26300950	26301252
chr2	26314600	26315252
chr2	26359050	26359502
chr2	26762100	26762302
chr2	26771650	26772502
chr2	26773200	26773702
chr2	26777050	26777702
chr2	26819700	26819902
chr2	27370450	27371452
chr2	27660050	27660202
chr2	27741450	27743152
chr2	28694850	28694952
chr2	28695550	28696102
chr2	28980550	28980652
chr2	29682500	29682602
chr2	29917250	29917452
chr2	30093600	30094002
chr2	30141700	30142152
chr2	30142700	30142802
chr2	30203050	30203152
chr2	30219800	30220152
chr2	30257450	30257952
chr2	30271350	30271552
chr2	30450950	30451702
chr2	30549450	30549602
chr2	30564600	30565652
chr2	30568300	30568402
chr2	30574100	30574752
chr2	30837550	30838002
chr2	31007300	31007952
chr2	31101550	31101652
chr2	31805650	31805752
chr2	32006150	32007002
chr2	32089000	32089102
chr2	32091850	32092052
chr2	32142650	32144252
chr2	32167100	32167202
chr2	32208400	32208802
chr2	32218700	32218802
chr2	32234650	32235202
chr2	32306700	32306802
chr2	32442500	32442852
chr2	32454600	32454702
chr2	32644500	32645002
chr2	32701700	32702552
chr2	32731250	32732252
chr2	32779450	32780502
chr2	32817050	32817602
chr2	32818200	32818302
chr2	33071100	33072152
chr2	33076850	33077152
chr2	33081300	33082002
chr2	33090300	33090652
chr2	33102000	33103252
chr2	33199200	33199352
chr2	34627650	34628052
chr2	34630400	34631402
chr2	34634200	34634352
chr2	34661150	34662002
chr2	34666400	34666502
chr2	34725800	34727202
chr2	34768450	34768702
chr2	35317600	35317902
chr2	36085400	36086302
chr2	37213800	37214802
chr2	37298400	37299152
chr2	38437550	38437852
chr2	38498150	38498352
chr2	38498900	38499802
chr2	38679250	38679802
chr2	38686150	38686452
chr2	38716550	38717352
chr2	38860600	38860802
chr2	38870650	38870902
chr2	38921450	38921952
chr2	44781950	44782202
chr2	44782800	44782902
chr2	44966450	44967252
chr2	48751450	48751552
chr2	48758250	48758352
chr2	48758900	48759002
chr2	48804550	48805452
chr2	49599200	49599952
chr2	50130900	50131102
chr2	50151800	50152002
chr2	51992800	51993002
chr2	52601050	52601802
chr2	52979000	52979152
chr2	53049850	53051252
chr2	56969150	56969552
chr2	57034350	57034652
chr2	57090500	57091202
chr2	58419550	58419902
chr2	59450600	59451902
chr2	59695500	59695702
chr2	59963500	59963952
chr2	60047250	60048452
chr2	60214250	60214352
chr2	60470850	60471402
chr2	60527750	60528152
chr2	60800600	60801302
chr2	68750250	68750502
chr2	68951800	68951902
chr2	69508450	69509252
chr2	69526100	69526202
chr2	69560650	69561052
chr2	69627350	69627952
chr2	69708250	69708702
chr2	69715600	69715702
chr2	69723300	69724252
chr2	69735250	69735602
chr2	71205250	71205852
chr2	72123400	72123952
chr2	72816350	72816602
chr2	72817250	72818002
chr2	73364800	73365502
chr2	73366650	73367102
chr2	73367650	73368152
chr2	73417550	73417702
chr2	73443900	73444302
chr2	73730800	73730902
chr2	74416850	74417352
chr2	75496750	75496852
chr2	75514200	75514652
chr2	75542250	75542852
chr2	75595300	75595752
chr2	76542800	76543352
chr2	76553600	76554202
chr2	76563400	76564852
chr2	76820200	76820952
chr2	77007800	77008302
chr2	78708950	78709052
chr2	83564300	83565102
chr2	84510350	84510952
chr2	84526300	84527552
chr2	84574100	84574202
chr2	84581600	84581702
chr2	84583600	84584402
chr2	90585350	90585452
chr2	90687400	90687552
chr2	90744500	90745152
chr2	90749200	90749602
chr2	90753300	90754152
chr2	90757400	90758302
chr2	90780700	90780952
chr2	90887650	90888152
chr2	90893950	90894752
chr2	90903950	90904052
chr2	90909300	90910752
chr2	91043000	91043252
chr2	91050150	91051202
chr2	91096800	91097152
chr2	91104300	91104452
chr2	91118400	91118852
chr2	91123700	91124002
chr2	91489800	91490502
chr2	91516750	91516852
chr2	91550500	91551252
chr2	92215150	92215802
chr2	92224400	92224502
chr2	92583550	92584352
chr2	92756450	92757752
chr2	92786150	92786452
chr2	93302650	93303402
chr2	93850700	93850952
chr2	93997950	93998202
chr2	94246750	94247152
chr2	98504100	98504202
chr2	98506550	98507252
chr2	102026100	102026252
chr2	102741650	102741952
chr2	102785700	102785802
chr2	102913500	102913902
chr2	103636450	103637852
chr2	104333650	104333752
chr2	104687550	104688302
chr2	104691950	104692052
chr2	104830750	104831102
chr2	104837650	104837902
chr2	104841650	104841752
chr2	104844400	104844752
chr2	104848150	104849252
chr2	104855450	104855652
chr2	105744250	105745402
chr2	105821150	105821352
chr2	112207950	112208602
chr2	112294650	112295702
chr2	113688600	113689002
chr2	115605800	115606552
chr2	115888900	115889352
chr2	115890500	115892352
chr2	116946450	116947552
chr2	117936800	117937252
chr2	118687500	118687802
chr2	118906950	118907352
chr2	118916400	118916502
chr2	118920150	118920252
chr2	118928250	118928702
chr2	118963300	118963452
chr2	119000200	119001352
chr2	119034150	119034852
chr2	119176600	119177252
chr2	119302800	119303652
chr2	119444400	119444652
chr2	119500450	119501252
chr2	119612850	119613402
chr2	120229400	120230602
chr2	120393350	120393452
chr2	120432750	120432852
chr2	120434650	120435252
chr2	120454300	120455052
chr2	120566550	120566852
chr2	120575450	120575852
chr2	120796250	120796802
chr2	120984550	120985002
chr2	120996550	120997152
chr2	121029200	121029402
chr2	121134550	121134852
chr2	121239400	121239952
chr2	121276400	121276502
chr2	121282400	121284052
chr2	121332300	121332702
chr2	121401850	121401952
chr2	121782550	121782752
chr2	121843050	121843152
chr2	121866150	121866502
chr2	121872000	121872852
chr2	121876350	121876752
chr2	121987850	121988052
chr2	122435350	122435452
chr2	122564100	122564202
chr2	124840200	124840602
chr2	125498950	125499202
chr2	125608150	125608252
chr2	125684600	125684952
chr2	125977750	125977952
chr2	126500800	126501602
chr2	126532550	126533252
chr2	126758400	126758702
chr2	126959250	126959952
chr2	127034350	127034452
chr2	127073100	127074102
chr2	127095850	127096552
chr2	128255100	128255502
chr2	128524150	128525002
chr2	128792500	128793652
chr2	128923900	128924202
chr2	128926500	128926902
chr2	129023750	129025302
chr2	129122250	129123002
chr2	129418450	129419052
chr2	129626900	129627952
chr2	130100100	130101002
chr2	130105150	130105602
chr2	130107650	130107752
chr2	130109650	130110702
chr2	130249750	130250202
chr2	130493300	130493702
chr2	130706500	130707502
chr2	130731550	130732702
chr2	130965100	130965252
chr2	130973350	130973452
chr2	131088300	131088402
chr2	132512550	132513102
chr2	132641600	132641702
chr2	136717100	136717202
chr2	136942300	136942402
chr2	139892150	139892902
chr2	139996100	139996752
chr2	142888800	142888902
chr2	143769750	143769902
chr2	143773200	143773952
chr2	143783600	143783702
chr2	143836750	143837052
chr2	143990800	143991702
chr2	144095900	144096752
chr2	144194700	144195852
chr2	144364400	144365252
chr2	144381850	144382152
chr2	145501050	145501252
chr2	145685800	145685952
chr2	145737050	145737752
chr2	145743250	145743502
chr2	146838450	146839102
chr2	148233600	148233752
chr2	148687950	148688102
chr2	148701050	148701302
chr2	150612550	150612802
chr2	150656050	150656752
chr2	151368300	151368402
chr2	151931550	151931652
chr2	152052250	152053202
chr2	152453750	152454202
chr2	152458350	152458752
chr2	152459750	152460102
chr2	152462050	152462652
chr2	152631900	152632202
chr2	152633200	152633302
chr2	152673550	152673852
chr2	152757850	152758652
chr2	152987050	152988352
chr2	153066850	153066952
chr2	153171300	153171952
chr2	153566850	153566952
chr2	154233200	154234052
chr2	154616300	154617102
chr2	154692500	154692702
chr2	154701450	154702502
chr2	154899300	154899702
chr2	155182800	155183202
chr2	155212600	155213702
chr2	155298750	155299052
chr2	155391300	155391802
chr2	155651650	155652802
chr2	155755350	155755802
chr2	155829000	155829102
chr2	156005700	156005802
chr2	156137850	156138652
chr2	156546750	156548052
chr2	156682100	156682402
chr2	156688350	156689452
chr2	156994450	156994852
chr2	157251850	157252202
chr2	157391400	157392902
chr2	157854000	157854502
chr2	160593650	160593752
chr2	160595550	160596202
chr2	162757350	162757602
chr2	162843200	162843402
chr2	163223250	163223352
chr2	163244600	163244802
chr2	163245450	163245702
chr2	163441450	163441702
chr2	163489450	163489802
chr2	163820650	163821352
chr2	164335400	164335902
chr2	164571250	164571902
chr2	164574750	164575302
chr2	164576850	164577252
chr2	164587750	164588752
chr2	164591200	164592902
chr2	164616200	164616302
chr2	164658400	164658852
chr2	164662300	164662402
chr2	164664050	164665102
chr2	164704550	164705352
chr2	164711750	164712852
chr2	164717850	164718952
chr2	164722450	164722752
chr2	164737200	164737452
chr2	164815200	164815452
chr2	165710000	165710252
chr2	165818000	165818752
chr2	166612050	166612352
chr2	166774400	166774552
chr2	166776100	166777352
chr2	166821400	166821952
chr2	166858950	166859502
chr2	166888600	166888752
chr2	167174100	167174202
chr2	167247150	167247902
chr2	167318250	167318752
chr2	167411100	167411202
chr2	167458000	167458102
chr2	167485950	167486402
chr2	167602800	167604002
chr2	167614800	167615202
chr2	167757800	167758102
chr2	168780600	168781152
chr2	172196000	172196102
chr2	173089350	173089452
chr2	173099250	173101052
chr2	173102150	173102252
chr2	173902050	173902252
chr2	174241750	174242202
chr2	174298300	174298752
chr2	179991850	179992952
chr2	180315850	180316252
chr2	180444300	180445552
chr2	180701700	180702202
chr2	181021950	181022952
chr2	181028600	181029552
chr2	181099300	181100702
chr2	181231800	181232702
chr2	181253200	181253602
chr2	181326550	181326702
chr2	181427900	181428252
chr2	181572450	181572852
chr3	5210650	5211252
chr3	5218400	5219452
chr3	8667450	8667652
chr3	9833550	9833802
chr3	14533600	14534102
chr3	14600850	14601152
chr3	14602350	14603302
chr3	14610700	14610902
chr3	16083900	16084652
chr3	18524450	18524852
chr3	19118300	19118502
chr3	19121400	19121652
chr3	19130900	19131052
chr3	19528300	19528552
chr3	27052000	27052702
chr3	27608550	27608652
chr3	27609300	27610452
chr3	28693950	28694602
chr3	30501050	30501152
chr3	30894200	30894952
chr3	30993150	30993252
chr3	32295450	32296152
chr3	32484050	32484452
chr3	33965000	33965102
chr3	33977800	33977952
chr3	35857000	35857252
chr3	36373400	36374352
chr3	36461800	36462052
chr3	36463900	36464652
chr3	37303350	37303502
chr3	40597150	40597652
chr3	40612750	40612852
chr3	40623300	40623702
chr3	40627600	40627702
chr3	40636000	40636102
chr3	40818150	40818252
chr3	40886600	40887052
chr3	41370000	41370102
chr3	41417950	41418052
chr3	41418700	41419802
chr3	41546100	41546802
chr3	51028400	51028652
chr3	51029350	51029502
chr3	51080100	51080402
chr3	51219200	51220652
chr3	51365150	51365952
chr3	51594100	51594302
chr3	51873800	51874252
chr3	51907950	51909002
chr3	52001800	52002602
chr3	53267800	53267902
chr3	54496450	54497302
chr3	54532300	54532402
chr3	54537550	54537652
chr3	56379350	56379702
chr3	57098500	57099302
chr3	57214200	57214302
chr3	57379800	57379902
chr3	58176800	58176952
chr3	58219200	58219602
chr3	58327200	58327502
chr3	58329550	58330252
chr3	58434900	58435002
chr3	58441500	58442352
chr3	58447900	58448002
chr3	60305000	60305302
chr3	60306950	60307052
chr3	61168200	61168852
chr3	62263400	62264302
chr3	62310650	62310852
chr3	63768150	63768952
chr3	65760800	65762452
chr3	66784850	66785952
chr3	67267850	67267952
chr3	68297700	68299852
chr3	68405150	68406002
chr3	68808400	68808752
chr3	68836550	68837102
chr3	68930650	68931302
chr3	70607900	70608252
chr3	70610000	70610252
chr3	70610800	70610902
chr3	75760100	75761402
chr3	79371650	79371802
chr3	79405350	79405752
chr3	80838450	80839152
chr3	80840750	80840902
chr3	85464050	85464552
chr3	85938600	85939002
chr3	85946550	85946852
chr3	86962500	86962602
chr3	86978450	86978852
chr3	87329550	87329652
chr3	87421250	87421702
chr3	87688600	87689802
chr3	87710300	87710602
chr3	87733750	87735102
chr3	87774750	87775402
chr3	87859000	87859102
chr3	88100650	88101102
chr3	88296150	88296652
chr3	88306450	88307652
chr3	88335600	88336202
chr3	88356450	88357952
chr3	88419850	88420302
chr3	88427600	88427902
chr3	88489500	88490002
chr3	88532750	88532852
chr3	88710050	88710502
chr3	88711800	88712552
chr3	88713800	88713902
chr3	88717850	88717952
chr3	88754100	88755052
chr3	88988750	88989202
chr3	89013400	89013502
chr3	89015150	89015602
chr3	89016650	89017002
chr3	89049600	89050802
chr3	89072200	89072752
chr3	89083550	89083702
chr3	89148800	89149352
chr3	89153650	89154102
chr3	89196650	89198102
chr3	89215600	89216202
chr3	89221850	89223052
chr3	89577100	89577752
chr3	89700300	89700952
chr3	89766000	89767852
chr3	89855550	89857052
chr3	90009550	90009952
chr3	90036000	90036102
chr3	90052400	90052502
chr3	90096550	90097402
chr3	90236900	90237402
chr3	90290700	90291552
chr3	90317850	90319052
chr3	90406950	90408552
chr3	90409650	90409802
chr3	90417500	90418752
chr3	90419500	90419802
chr3	93324200	93325202
chr3	93359100	93360152
chr3	94642150	94642552
chr3	94689500	94689702
chr3	94778600	94779852
chr3	94799850	94800302
chr3	94802650	94802752
chr3	94808950	94810152
chr3	94914750	94915052
chr3	94964050	94964852
chr3	95021600	95021702
chr3	95032250	95034552
chr3	95086550	95087902
chr3	95099300	95099752
chr3	95116700	95117352
chr3	95124050	95124202
chr3	95127100	95127202
chr3	95462650	95463502
chr3	95518300	95518402
chr3	95539350	95539602
chr3	95568800	95569002
chr3	95622600	95622952
chr3	95685900	95686502
chr3	95697350	95699002
chr3	95733100	95733352
chr3	95861800	95862902
chr3	95908350	95909752
chr3	95975250	95976652
chr3	96023550	96025202
chr3	96066200	96067002
chr3	96073100	96073752
chr3	96328800	96329502
chr3	96362000	96362102
chr3	96404750	96405602
chr3	96428300	96429252
chr3	96500350	96500452
chr3	97462450	97462552
chr3	97704900	97705302
chr3	97817400	97817552
chr3	97827900	97828752
chr3	99965800	99966752
chr3	100488950	100490102
chr3	100912900	100913152
chr3	101408450	101408702
chr3	101949050	101949502
chr3	102281050	102281402
chr3	102824150	102825102
chr3	102975350	102975802
chr3	103083650	103084752
chr3	103449450	103449952
chr3	103767000	103767252
chr3	103806150	103806702
chr3	103809900	103810402
chr3	103813200	103813902
chr3	103817450	103818302
chr3	103821800	103821902
chr3	103828200	103828702
chr3	104315400	104315502
chr3	104591650	104592052
chr3	104603200	104603702
chr3	104667450	104668252
chr3	104796800	104797052
chr3	104802750	104803202
chr3	104855050	104856152
chr3	104861100	104861202
chr3	105507450	105507852
chr3	105762150	105763002
chr3	106350600	106350802
chr3	106524750	106525652
chr3	107081950	107082102
chr3	107093250	107093402
chr3	107135750	107136902
chr3	107698450	107699102
chr3	107820650	107820752
chr3	107888900	107889352
chr3	107948550	107949802
chr3	108012100	108012752
chr3	108247700	108248352
chr3	108713700	108715352
chr3	108925300	108926502
chr3	109148500	109148602
chr3	113332700	113333202
chr3	115590600	115591552
chr3	115644300	115644402
chr3	115651450	115651852
chr3	115710050	115710852
chr3	115817000	115817602
chr3	115831150	115831702
chr3	116334650	116335252
chr3	116337700	116337802
chr3	116414650	116415552
chr3	116511050	116511352
chr3	116565100	116565502
chr3	116607600	116608952
chr3	119486150	119486752
chr3	120994200	120994952
chr3	121129450	121130702
chr3	121948750	121948902
chr3	122231050	122231152
chr3	122433000	122433202
chr3	122627200	122627652
chr3	122912750	122912852
chr3	122970400	122970602
chr3	123067500	123067602
chr3	123088850	123088952
chr3	123210850	123211752
chr3	126490200	126490602
chr3	127255800	127256802
chr3	128901950	128903202
chr3	129239100	129239202
chr3	130433000	130433552
chr3	130814250	130814652
chr3	131152850	131153652
chr3	131531100	131531902
chr3	132346800	132347352
chr3	132477800	132477902
chr3	132753600	132753952
chr3	134875550	134875752
chr3	135086200	135086902
chr3	135088450	135088652
chr3	135101100	135102052
chr3	135352800	135353552
chr3	136333050	136333752
chr3	137527250	137527802
chr3	137728200	137728702
chr3	137806300	137807002
chr3	138117400	138117702
chr3	138405900	138406002
chr3	138738100	138738202
chr3	142363650	142364152
chr3	144232250	144233452
chr3	144277450	144277802
chr3	144327700	144328152
chr3	144362200	144363002
chr3	144379300	144379552
chr3	144381100	144381502
chr3	145312750	145313102
chr3	145601600	145601702
chr3	146126900	146127202
chr3	146169500	146169602
chr3	146171200	146171352
chr3	146183950	146184952
chr3	151872500	151872702
chr3	151873350	151873802
chr3	151900900	151901802
chr3	151904700	151906002
chr3	151915950	151916402
chr3	152055400	152055952
chr3	153575400	153576002
chr3	153606550	153607652
chr3	157609700	157610652
chr3	159502450	159503252
chr3	159554850	159555602
chr4	3016750	3018202
chr4	3501550	3502352
chr4	3604700	3605702
chr4	3865400	3866502
chr4	4719500	4720802
chr4	6318300	6318402
chr4	6326900	6327302
chr4	8462500	8462602
chr4	8574250	8574752
chr4	8839000	8839452
chr4	9596200	9596602
chr4	11097250	11097552
chr4	11127050	11127152
chr4	11129250	11129402
chr4	11249000	11249652
chr4	11892750	11893002
chr4	11936300	11936402
chr4	12097350	12097452
chr4	14753750	14754102
chr4	14791050	14791502
chr4	15885300	15885402
chr4	16090000	16090702
chr4	19504250	19504352
chr4	19550600	19551152
chr4	19969100	19969202
chr4	21685550	21685752
chr4	21694250	21694552
chr4	21858450	21858552
chr4	24423600	24423952
chr4	32050750	32051302
chr4	32702000	32702602
chr4	33334650	33335802
chr4	34507800	34507902
chr4	34519650	34519752
chr4	34527100	34528102
chr4	34531350	34531702
chr4	34532350	34532452
chr4	34561500	34562302
chr4	34611300	34611502
chr4	40226150	40226802
chr4	40649550	40650652
chr4	40894900	40896352
chr4	40916450	40916852
chr4	40917700	40917852
chr4	41082550	41083302
chr4	41138000	41138452
chr4	41139700	41140052
chr4	41261500	41262252
chr4	41296350	41296602
chr4	41326100	41326552
chr4	41335700	41335802
chr4	41411500	41412352
chr4	43505600	43506402
chr4	43512450	43512552
chr4	43536100	43536202
chr4	43572400	43573252
chr4	43574450	43575852
chr4	43583200	43583452
chr4	43585150	43585552
chr4	43587850	43588402
chr4	43591650	43591752
chr4	43971500	43972702
chr4	44025100	44025952
chr4	44085150	44085752
chr4	44313550	44314002
chr4	44994300	44994452
chr4	45333100	45333252
chr4	45421050	45421152
chr4	45502300	45502402
chr4	46128150	46128852
chr4	46151150	46151652
chr4	46401850	46402802
chr4	48291750	48293002
chr4	48438700	48438902
chr4	48442150	48442602
chr4	48446650	48446752
chr4	49533900	49534152
chr4	52451800	52452502
chr4	53525400	53525802
chr4	53727450	53727552
chr4	53838700	53839152
chr4	55362700	55363352
chr4	55545200	55546152
chr4	55664000	55664102
chr4	56814850	56815402
chr4	57563150	57563502
chr4	57580600	57581152
chr4	57968100	57968702
chr4	58925700	58925802
chr4	59201650	59202402
chr4	59252350	59252852
chr4	59268900	59269352
chr4	59307900	59308352
chr4	59328650	59329452
chr4	59785400	59785502
chr4	61868850	61869702
chr4	61962250	61962452
chr4	62021500	62021652
chr4	62049050	62050002
chr4	62069450	62070052
chr4	62181400	62181502
chr4	62186050	62186402
chr4	63707750	63708052
chr4	65265850	65266502
chr4	66488450	66488802
chr4	70071100	70071952
chr4	73897650	73897902
chr4	74923650	74924302
chr4	80563650	80564152
chr4	82150700	82152052
chr4	82930250	82930402
chr4	83072550	83072652
chr4	83083250	83083502
chr4	83098900	83101802
chr4	83108200	83108952
chr4	83110750	83111152
chr4	83114700	83114802
chr4	83120000	83120552
chr4	83132150	83132602
chr4	84320500	84321102
chr4	84386900	84387002
chr4	86221400	86222802
chr4	86257750	86257852
chr4	86315600	86315902
chr4	86394400	86394502
chr4	86496950	86497252
chr4	87679000	87679702
chr4	88176200	88176502
chr4	88577350	88577602
chr4	88587000	88587652
chr4	88602300	88603352
chr4	88607750	88608502
chr4	88668550	88668652
chr4	88702550	88703552
chr4	88756800	88757752
chr4	88770300	88771152
chr4	88773800	88774752
chr4	88903600	88903702
chr4	94717100	94717352
chr4	94718200	94719052
chr4	95279900	95280552
chr4	98061700	98061802
chr4	98589850	98590552
chr4	98594450	98595002
chr4	98599000	98599102
chr4	98603750	98604252
chr4	98825500	98825802
chr4	98827300	98828752
chr4	98829750	98830352
chr4	98860300	98860402
chr4	99428000	99428352
chr4	99444150	99444902
chr4	99446650	99446802
chr4	101027050	101028502
chr4	102886700	102887102
chr4	102887700	102888002
chr4	104782450	104782752
chr4	105989350	105989752
chr4	106113250	106113352
chr4	106233600	106233852
chr4	106584050	106584352
chr4	106739150	106739702
chr4	106850750	106851552
chr4	106925500	106926202
chr4	107562500	107562602
chr4	107596000	107596652
chr4	107791000	107791102
chr4	108251850	108251952
chr4	108267500	108268002
chr4	108291750	108291902
chr4	108304100	108304352
chr4	108507150	108507402
chr4	108672700	108673752
chr4	108738900	108739402
chr4	109338250	109338352
chr4	109339150	109339352
chr4	109349250	109349802
chr4	109650450	109650602
chr4	111393300	111393552
chr4	114213400	114213552
chr4	114267850	114268202
chr4	114659250	114660402
chr4	114672650	114673452
chr4	115612350	115612452
chr4	115726000	115727202
chr4	115747100	115747202
chr4	115762050	115762402
chr4	115763100	115764502
chr4	115765300	115765402
chr4	115767950	115769052
chr4	115796050	115796452
chr4	115807050	115807202
chr4	115893850	115894502
chr4	116135850	116136552
chr4	116323850	116324652
chr4	116358150	116359052
chr4	116375450	116375552
chr4	116377000	116377652
chr4	116394250	116394952
chr4	116479950	116480102
chr4	116797750	116798252
chr4	116854800	116855352
chr4	116924350	116924952
chr4	116961550	116962402
chr4	116991450	116991602
chr4	117343450	117343952
chr4	117354500	117354902
chr4	117507700	117508052
chr4	117541550	117542002
chr4	117555250	117555552
chr4	117557050	117557352
chr4	117560500	117560852
chr4	117587050	117588202
chr4	117689900	117690102
chr4	117695450	117695902
chr4	117852450	117852902
chr4	118033250	118034102
chr4	118081500	118082252
chr4	118100650	118102202
chr4	118104350	118105202
chr4	118109700	118110752
chr4	118904800	118906102
chr4	119793400	119793502
chr4	120242700	120243052
chr4	120497400	120498252
chr4	120597300	120597852
chr4	120770800	120770902
chr4	120887400	120887852
chr4	122523300	122523652
chr4	122534800	122536852
chr4	122563200	122563302
chr4	122806000	122806602
chr4	122911350	122912452
chr4	123088900	123089552
chr4	123249900	123251002
chr4	123342250	123343852
chr4	123480600	123480852
chr4	123582500	123584052
chr4	123586850	123587002
chr4	123589400	123589502
chr4	123593900	123594952
chr4	124613550	124614602
chr4	124744350	124744452
chr4	124753700	124753952
chr4	124797600	124797802
chr4	124803000	124803152
chr4	125724200	125724302
chr4	125933500	125933602
chr4	126112050	126112202
chr4	126234000	126234652
chr4	126354500	126355352
chr4	126429850	126431452
chr4	126698600	126699302
chr4	126700150	126700252
chr4	126718700	126719352
chr4	128389050	128389952
chr4	128403450	128404052
chr4	128687850	128687952
chr4	128867050	128867152
chr4	128973050	128973152
chr4	128984500	128987802
chr4	129012000	129013102
chr4	129277250	129278852
chr4	129418950	129420652
chr4	129497400	129497802
chr4	129950550	129951152
chr4	130037050	130037952
chr4	131413700	131413802
chr4	131830250	131830452
chr4	131864650	131864752
chr4	131865350	131865502
chr4	132567400	132568152
chr4	132686200	132686502
chr4	132796950	132797902
chr4	132925600	132925702
chr4	133131100	133131202
chr4	133310100	133310202
chr4	133369050	133369152
chr4	133525200	133525552
chr4	134253350	134253552
chr4	134254900	134255302
chr4	134257250	134257352
chr4	134322500	134323002
chr4	134482150	134482302
chr4	134843250	134843452
chr4	134908300	134908702
chr4	135425250	135425502
chr4	135428050	135430052
chr4	135690550	135691002
chr4	135699500	135699902
chr4	135842450	135842752
chr4	136107400	136107652
chr4	136116350	136116852
chr4	136206850	136207552
chr4	136211400	136211502
chr4	136894600	136895102
chr4	136943900	136944702
chr4	137417550	137418602
chr4	137549150	137549852
chr4	137863200	137863852
chr4	138644050	138644152
chr4	138748450	138749052
chr4	138867450	138867652
chr4	138907550	138908852
chr4	138931300	138931402
chr4	138936200	138936502
chr4	139154700	139155052
chr4	139329500	139329902
chr4	140204750	140204852
chr4	140216000	140216602
chr4	140221500	140221902
chr4	140256550	140257052
chr4	140517050	140517552
chr4	140980900	140982402
chr4	141000450	141000552
chr4	141094150	141094302
chr4	141102000	141102252
chr4	141279250	141279402
chr4	142889000	142889952
chr4	147242700	147242802
chr4	147310650	147311352
chr4	147314450	147315302
chr4	147412550	147413602
chr4	148800150	148800902
chr4	148858850	148858952
chr4	149611400	149611902
chr4	149655600	149656052
chr4	150228750	150229402
chr4	151307100	151308002
chr4	151551850	151552502
chr4	153393900	153394052
chr4	153533600	153535252
chr4	154938550	154938802
chr4	154975350	154976402
chr4	154982400	154983102
chr4	155078650	155079602
chr4	155103000	155103152
chr4	155107650	155107752
chr4	155112750	155112902
chr4	155158100	155158652
chr4	155177500	155177602
chr4	155259150	155259402
chr4	155366850	155367202
chr4	155483650	155484402
chr4	155609600	155609702
chr5	3305650	3306152
chr5	3322300	3322452
chr5	3323200	3323602
chr5	3581950	3582202
chr5	3586000	3586102
chr5	3596050	3596852
chr5	3626800	3627002
chr5	3630950	3631052
chr5	3803100	3803252
chr5	3928100	3928602
chr5	4072350	4072452
chr5	4757700	4758402
chr5	5419050	5420352
chr5	5514700	5514952
chr5	5693200	5693352
chr5	8422700	8423002
chr5	9125950	9126602
chr5	9135750	9135952
chr5	9140400	9141302
chr5	9161500	9162002
chr5	12383350	12383752
chr5	13399100	13399852
chr5	15439950	15441202
chr5	15976200	15976652
chr5	16059950	16060352
chr5	20208600	20208752
chr5	20402050	20402252
chr5	20560350	20561802
chr5	20691800	20692352
chr5	21025450	21025752
chr5	21049250	21049702
chr5	21260400	21260502
chr5	21265600	21266002
chr5	22056050	22056352
chr5	22894350	22894452
chr5	22919500	22919902
chr5	22939200	22940702
chr5	23008900	23009402
chr5	23012750	23013052
chr5	23898650	23898752
chr5	23946450	23946552
chr5	24106050	24106702
chr5	24108500	24108752
chr5	24110500	24110752
chr5	24191500	24191802
chr5	24347100	24348252
chr5	24780000	24780102
chr5	25211700	25211802
chr5	26497000	26497652
chr5	28116900	28117052
chr5	28397700	28398252
chr5	28643150	28643802
chr5	29761400	29762052
chr5	30025050	30025502
chr5	30062150	30063102
chr5	30399900	30400202
chr5	30481400	30481952
chr5	30558700	30559402
chr5	30950100	30950452
chr5	30969150	30969452
chr5	31203850	31203952
chr5	31204800	31205002
chr5	31208700	31209602
chr5	31253350	31253752
chr5	31256600	31257452
chr5	31350500	31351552
chr5	31354500	31354952
chr5	31356350	31356752
chr5	31481750	31482952
chr5	31495450	31495852
chr5	31503100	31503252
chr5	31522800	31522902
chr5	31551850	31552202
chr5	32000100	32000652
chr5	32438550	32440102
chr5	33206000	33206552
chr5	33360850	33361852
chr5	33972500	33973052
chr5	33999800	34001402
chr5	34244750	34244952
chr5	34529750	34531102
chr5	34678300	34679452
chr5	34837550	34837702
chr5	34916450	34916552
chr5	34976300	34976402
chr5	35002600	35003152
chr5	35917750	35918302
chr5	35925650	35925802
chr5	36005000	36006102
chr5	36476650	36477852
chr5	36580450	36580552
chr5	36643150	36643252
chr5	36738450	36740702
chr5	36813600	36814202
chr5	37139650	37139752
chr5	38651450	38651752
chr5	38952300	38953452
chr5	44172500	44172852
chr5	45825200	45825952
chr5	45841150	45841452
chr5	46061050	46061302
chr5	46096750	46096852
chr5	46097400	46097802
chr5	46105350	46105602
chr5	50425200	50425502
chr5	52581500	52581952
chr5	53882500	53883002
chr5	53982350	53983402
chr5	58108550	58109402
chr5	65361150	65361452
chr5	65642550	65642702
chr5	65726750	65727002
chr5	65782250	65783552
chr5	65827050	65827202
chr5	65883750	65884352
chr5	65928050	65928152
chr5	65928700	65928852
chr5	66022950	66023052
chr5	66154600	66154802
chr5	67651800	67651902
chr5	67697700	67697802
chr5	73305450	73306352
chr5	74464450	74464552
chr5	74489000	74489252
chr5	76634900	76635852
chr5	76653600	76653802
chr5	76734000	76734102
chr5	77017800	77017902
chr5	77379950	77380652
chr5	77403500	77403902
chr5	77713250	77713352
chr5	77738900	77739152
chr5	77780900	77781252
chr5	77797400	77797902
chr5	81449550	81450252
chr5	86494150	86495052
chr5	87232800	87233452
chr5	88983050	88984502
chr5	89089650	89090002
chr5	89149500	89150102
chr5	90794600	90796052
chr5	91188400	91189052
chr5	91320300	91320502
chr5	91502250	91503452
chr5	91540850	91541152
chr5	92391450	92392052
chr5	92439300	92439452
chr5	92566400	92567252
chr5	92934150	92934952
chr5	93522000	93522752
chr5	93599850	93599952
chr5	93612850	93612952
chr5	93616350	93616452
chr5	93622350	93622902
chr5	93634100	93635702
chr5	96591600	96591852
chr5	96593050	96593252
chr5	96639000	96639652
chr5	97426450	97426552
chr5	97516450	97517352
chr5	97811450	97812302
chr5	98459900	98460052
chr5	99372500	99372852
chr5	99385950	99386052
chr5	100406600	100408602
chr5	100467550	100468152
chr5	100845150	100845302
chr5	100858200	100858602
chr5	101103150	101103402
chr5	101238100	101238452
chr5	101241100	101241852
chr5	104475750	104476652
chr5	104888450	104889052
chr5	107393100	107393702
chr5	107866650	107867052
chr5	108026100	108026952
chr5	108091300	108092102
chr5	108338900	108339452
chr5	108494400	108495402
chr5	108530950	108531052
chr5	108561200	108562052
chr5	108741550	108741952
chr5	108890250	108890852
chr5	109058600	109059302
chr5	109123000	109123102
chr5	110536150	110537652
chr5	110599750	110599852
chr5	110659900	110660002
chr5	110683600	110684202
chr5	111209500	111209702
chr5	112314250	112314452
chr5	112319450	112320152
chr5	112706250	112707252
chr5	112766800	112766952
chr5	113594300	113594402
chr5	114189950	114190502
chr5	114830150	114831002
chr5	115140200	115140502
chr5	115224250	115225152
chr5	115461200	115461752
chr5	115607500	115608452
chr5	115690150	115690802
chr5	115723550	115723752
chr5	115776900	115777502
chr5	115783600	115784452
chr5	115789650	115790152
chr5	116294950	116295302
chr5	116295950	116296052
chr5	116872150	116872952
chr5	117769600	117770102
chr5	118695200	118695702
chr5	119010300	119010452
chr5	119075000	119075352
chr5	120120550	120121552
chr5	120566550	120566652
chr5	120583750	120583852
chr5	120967800	120967902
chr5	120984750	120984952
chr5	121010250	121010802
chr5	121037600	121038752
chr5	121050350	121050552
chr5	121053400	121053852
chr5	121062450	121063352
chr5	121641250	121641502
chr5	121895450	121895552
chr5	121899050	121899652
chr5	121900450	121900702
chr5	121995350	121996602
chr5	122263400	122263702
chr5	122265550	122265702
chr5	122271900	122272652
chr5	122787500	122787652
chr5	122804100	122804502
chr5	122814800	122814902
chr5	122822300	122822602
chr5	122951650	122952552
chr5	123157250	123157902
chr5	123178500	123178752
chr5	123271250	123271402
chr5	123438550	123439902
chr5	123585800	123585902
chr5	123590500	123591552
chr5	123794350	123794602
chr5	124133250	124133352
chr5	124199400	124199752
chr5	124501300	124501702
chr5	124502250	124502602
chr5	124777350	124778252
chr5	124790450	124790802
chr5	124802100	124803202
chr5	124891050	124891402
chr5	124893450	124893602
chr5	124913450	124913952
chr5	124940700	124940802
chr5	124942150	124942302
chr5	125028850	125029502
chr5	125869600	125870652
chr5	125956050	125956452
chr5	129525200	129526102
chr5	130007850	130008152
chr5	130292950	130293702
chr5	130499600	130500652
chr5	130647200	130648402
chr5	130698350	130698452
chr5	130718250	130718552
chr5	134789050	134790902
chr5	134932050	134932552
chr5	135027850	135028202
chr5	135154300	135154452
chr5	135484900	135486002
chr5	135625500	135625652
chr5	136020850	136021152
chr5	136166650	136167002
chr5	136210550	136211002
chr5	136409900	136411152
chr5	136433550	136433652
chr5	136438000	136438202
chr5	136646550	136646852
chr5	136693350	136693752
chr5	136724150	136724402
chr5	137429050	137429352
chr5	137438000	137438102
chr5	137463050	137463802
chr5	137521550	137522302
chr5	137741200	137741752
chr5	137751350	137751552
chr5	137943400	137943902
chr5	137969650	137970352
chr5	137973400	137974102
chr5	138047250	138047802
chr5	138051900	138053352
chr5	138054850	138055152
chr5	138181500	138182602
chr5	138227900	138228602
chr5	138558250	138558352
chr5	138602250	138602952
chr5	138605450	138605652
chr5	138612450	138612552
chr5	138628150	138629452
chr5	138700100	138700402
chr5	138704350	138705252
chr5	139230050	139231352
chr5	139471100	139472152
chr5	139625650	139627102
chr5	139821000	139821252
chr5	139899250	139899802
chr5	139901850	139902152
chr5	139960150	139960802
chr5	140797400	140798052
chr5	140807850	140807952
chr5	140894450	140895752
chr5	141080550	141080902
chr5	141096450	141096752
chr5	143105500	143105752
chr5	143581100	143581552
chr5	143656850	143656952
chr5	143667950	143669252
chr5	143682750	143682952
chr5	143721750	143722402
chr5	144091600	144091752
chr5	144165050	144165852
chr5	144391800	144392302
chr5	144398950	144399202
chr5	144401500	144403102
chr5	144670400	144670952
chr5	145015700	145017002
chr5	145025950	145027052
chr5	145028000	145028452
chr5	145031750	145032152
chr5	145046900	145047002
chr5	145063700	145063852
chr5	145079100	145079402
chr5	145118900	145119002
chr5	145725500	145727102
chr5	145884850	145885502
chr5	145888250	145888452
chr5	145904400	145904652
chr5	145906550	145907202
chr5	145927750	145927952
chr5	145939800	145940702
chr5	145965550	145966002
chr5	145992600	145992752
chr5	147032550	147033202
chr5	147043150	147043852
chr5	147644650	147645102
chr5	148241600	148243052
chr5	149761600	149762002
chr5	149806200	149806552
chr5	149863400	149863602
chr5	149995650	149996452
chr5	150075750	150076302
chr5	150192550	150193202
chr5	150438850	150439002
chr5	152171450	152171852
chr5	152453250	152454002
chr6	4438700	4438802
chr6	4455250	4456752
chr6	4477750	4478802
chr6	4697150	4697252
chr6	5392400	5392902
chr6	8209000	8209652
chr6	13820600	13821852
chr6	17044850	17045352
chr6	17413900	17414252
chr6	17429000	17429252
chr6	18798150	18799352
chr6	21801450	21801802
chr6	21899100	21899902
chr6	24547650	24547852
chr6	25759100	25759302
chr6	29267050	29267602
chr6	29382700	29384302
chr6	29997450	29998102
chr6	30352200	30352552
chr6	30459750	30459852
chr6	30690850	30691252
chr6	30696750	30698302
chr6	30700550	30700652
chr6	30702450	30702602
chr6	30754150	30755252
chr6	31073400	31073652
chr6	31074450	31075452
chr6	31081550	31082002
chr6	31169450	31170752
chr6	31470200	31470302
chr6	34666850	34667152
chr6	34724000	34725002
chr6	34822750	34823352
chr6	37392000	37392102
chr6	37820450	37820902
chr6	38331000	38331302
chr6	38383250	38384152
chr6	38384900	38385202
chr6	38483500	38483852
chr6	38484550	38484802
chr6	38499450	38499552
chr6	38582800	38583402
chr6	39523750	39524652
chr6	40352500	40352852
chr6	40361450	40361852
chr6	40421400	40421802
chr6	41555400	41555852
chr6	42214800	42215252
chr6	42304100	42304202
chr6	42309800	42309952
chr6	42311750	42311902
chr6	42313800	42314002
chr6	42314550	42314652
chr6	42316150	42316602
chr6	42320200	42320702
chr6	42335250	42335852
chr6	42533250	42533352
chr6	42618800	42619152
chr6	42620050	42620152
chr6	42641400	42641502
chr6	43348250	43348352
chr6	43354650	43354752
chr6	43361100	43361402
chr6	47403900	47404052
chr6	47544550	47545352
chr6	48013300	48013552
chr6	48474800	48475352
chr6	49023600	49024052
chr6	50157550	50157752
chr6	50163100	50163402
chr6	50405900	50406152
chr6	52108100	52108852
chr6	52142600	52143152
chr6	54319450	54320202
chr6	54988000	54988752
chr6	55288800	55289852
chr6	56747600	56747752
chr6	56828000	56828602
chr6	56832500	56832652
chr6	58657250	58657352
chr6	65728500	65729052
chr6	66485300	66485452
chr6	70741700	70742602
chr6	71221550	71221952
chr6	71444000	71444752
chr6	71493700	71494052
chr6	71518500	71518652
chr6	71539700	71539802
chr6	71582200	71582302
chr6	71781000	71781902
chr6	71831500	71831652
chr6	71858650	71859102
chr6	72340450	72340802
chr6	72381250	72381352
chr6	72384850	72385352
chr6	72389350	72389752
chr6	72424000	72424152
chr6	72502150	72502302
chr6	72548300	72548802
chr6	72556750	72556852
chr6	72906850	72908452
chr6	82602550	82603152
chr6	82885350	82885852
chr6	82974200	82974752
chr6	82983550	82984452
chr6	83001500	83001752
chr6	83002900	83005202
chr6	83027350	83028352
chr6	83057000	83057152
chr6	83059100	83059702
chr6	83061650	83062202
chr6	83065250	83065702
chr6	83085650	83088252
chr6	83100550	83100702
chr6	83102100	83102202
chr6	83104650	83105352
chr6	83291600	83292102
chr6	83399550	83399652
chr6	83745100	83745252
chr6	83780750	83780952
chr6	85394000	85394102
chr6	85865500	85865902
chr6	85911200	85911902
chr6	86430800	86430902
chr6	86475350	86476902
chr6	86683450	86684202
chr6	86798950	86800502
chr6	86992500	86993002
chr6	87800750	87801552
chr6	87930350	87931752
chr6	88025100	88025702
chr6	88034500	88034602
chr6	88537100	88537202
chr6	90713750	90714452
chr6	91142900	91143052
chr6	91423250	91424102
chr6	91436650	91437302
chr6	91634050	91634202
chr6	91675700	91676352
chr6	91827850	91828152
chr6	92041950	92042302
chr6	92110200	92110602
chr6	92120050	92120752
chr6	92124900	92125452
chr6	94555800	94555902
chr6	97160400	97161452
chr6	97173600	97173952
chr6	97202400	97202952
chr6	100236200	100236702
chr6	106719700	106719852
chr6	106730800	106731402
chr6	107479750	107480602
chr6	108162550	108163202
chr6	108609950	108611802
chr6	112554900	112555952
chr6	112896900	112897352
chr6	112995950	112997202
chr6	113007000	113007452
chr6	113011300	113011802
chr6	113017200	113017302
chr6	113027400	113028202
chr6	113187700	113188202
chr6	113264150	113264252
chr6	113327150	113328402
chr6	113368300	113368402
chr6	113481300	113481952
chr6	113676050	113676602
chr6	114610100	114610252
chr6	114871150	114871752
chr6	115493950	115494852
chr6	115565850	115566552
chr6	115570100	115570802
chr6	115625300	115626602
chr6	115753750	115754602
chr6	115803100	115803702
chr6	115981600	115981802
chr6	116157850	116158702
chr6	116360750	116360952
chr6	116363700	116364252
chr6	117829150	117830402
chr6	117856450	117857902
chr6	118405050	118405702
chr6	118511850	118512802
chr6	119428800	119429052
chr6	119431400	119431502
chr6	119797700	119798152
chr6	119870550	119870702
chr6	120313750	120314402
chr6	120786000	120786352
chr6	120842150	120842402
chr6	120866100	120866202
chr6	121091050	121091502
chr6	122762300	122762452
chr6	124365050	124365152
chr6	124424500	124425152
chr6	124652850	124653552
chr6	124661750	124662652
chr6	124695650	124697152
chr6	124706700	124707702
chr6	124755750	124756002
chr6	124779250	124780402
chr6	124853700	124854052
chr6	124867100	124868302
chr6	124869800	124870202
chr6	124881150	124882202
chr6	124915150	124916652
chr6	124958700	124960052
chr6	125098100	125098202
chr6	125110800	125111802
chr6	125141700	125142352
chr6	125181350	125182352
chr6	125263350	125264102
chr6	125299500	125300202
chr6	125374350	125375202
chr6	125444500	125444852
chr6	126798700	126799302
chr6	128250450	128250552
chr6	128312750	128313502
chr6	128388550	128388652
chr6	128789100	128789202
chr6	129132450	129132802
chr6	131242500	131243402
chr6	131304000	131304252
chr6	133055500	133056702
[truncated: 3,572 more rows]

## Sheet: 9
Table S9 - Genes grouped by transcription status, gene body NLA and the nearest enhancers. As one enhancer may be the nearest enhancer of multiple genes, both the gene number and the associated unique enhancer number in each group are listed and separated by a slash.
Genes and the associated dREG enhancers
Gene transcription	Genes with assigned enhancers							Genes with no assigned enhancers
	Gene body NLA				NLA of the nearest assigned enhancer			Gene body NLA
	≥ 1 (NL)		< -1 (non-NL)	[-1,1)	≥ 1 (NL)	< -1 (non-NL)	[-1,1)	≥ 1 (NL)		< -1 (non-NL)	[-1,1)
Active	A1	27/20	7675/1849	741/462	61/20	7958/1795	496/132	A1	106	5695	2101
	A2	40/36						A2	286
	A3	32/25						A3	254
	Sum	99/74						Sum	646
Inactive	I1	87/64	1102/581	467/297	17/12	1685	119/66	I1	1384	1240	1749
	I2	165/111						I2	1014
	Sum	252/155						Sum	2398
Genes and the associated Blum enhancers
Gene transcription	Genes with assigned enhancers							Genes with no assigned enhancers
	Gene body NLA				NLA of the nearest assigned enhancer			Gene body NLA
	≥ 1 (NL)		< -1 (non-NL)	[-1,1)	≥ 1 (NL)	< -1 (non-NL)	[-1,1)	≥ 1 (NL)		< -1 (non-NL)	[-1,1)
Active	A1	29/26	7282/2113	889/587	34/17	7756/2141	493/210	A1	104	6088	1953
	A2	35/31						A2	291
	A3	48/44						A3	238
	Sum	112/93						Sum	633
Inactive	I1	110/80	1323/779	744/460	13/6	2126/1103	293/151	I1	1361	1019	1472
	I2	255/184						I2	924
	Sum	365/237						Sum	2285

## Sheet: 10
Table S10 - Putative super enhancer sites detected by ROSE using MyoD1 and H3K27ac ChIP-seq data in C2C12 myoblasts.
MyoD1 SEs				H3K27ac SEs
chrom	start	end		chrom	start	end
chr1	6444047	6448502		chr1	34019980	34103273
chr1	12266317	12282394		chr1	34150382	34221464
chr1	12602026	12613791		chr1	36603257	36660988
chr1	20657536	20681923		chr1	39733697	39772979
chr1	39338642	39340667		chr1	39790766	39829876
chr1	39743942	39755785		chr1	39944624	39999112
chr1	39803189	39819312		chr1	40881321	40936739
chr1	40310468	40311313		chr1	43183896	43240200
chr1	40329028	40347741		chr1	58754841	58819049
chr1	40892338	40914576		chr1	62749201	62836938
chr1	43184636	43209815		chr1	64646771	64671337
chr1	43316595	43317802		chr1	72757262	72804142
chr1	53902036	53913973		chr1	72988598	73018395
chr1	55580700	55586141		chr1	73954884	74139538
chr1	59521732	59532998		chr1	74330196	74351428
chr1	60629352	60629961		chr1	74421519	74445151
chr1	60881007	60883156		chr1	75206559	75260519
chr1	62810421	62831065		chr1	75334916	75434028
chr1	64648033	64671021		chr1	77455919	77513177
chr1	72356103	72357168		chr1	82279211	82289128
chr1	72843415	72844463		chr1	88329760	88345499
chr1	72997784	72998949		chr1	88365071	88429107
chr1	73012491	73016599		chr1	89069129	89112134
chr1	74072254	74075998		chr1	90348220	90380205
chr1	78178349	78178947		chr1	90420736	90485955
chr1	78528650	78535515		chr1	90588165	90603467
chr1	81722947	81756912		chr1	90964800	91050101
chr1	88947129	88948502		chr1	91406167	91478915
chr1	90370936	90372595		chr1	91495685	91555594
chr1	90581366	90589494		chr1	92098673	92132311
chr1	91434691	91452546		chr1	92727574	92764967
chr1	91496854	91499879		chr1	92894222	93001951
chr1	92057989	92061544		chr1	93233551	93277232
chr1	92155040	92158257		chr1	93293979	93356833
chr1	92565291	92574903		chr1	93695808	93772431
chr1	92949000	92962325		chr1	94531247	94618248
chr1	93144616	93145348		chr1	94665010	94750329
chr1	93310437	93311224		chr1	95056027	95083121
chr1	93843835	93856002		chr1	120990494	121050925
chr1	94595447	94609558		chr1	122492726	122505534
chr1	94683494	94699036		chr1	134008952	134051071
chr1	121019523	121026041		chr1	134160296	134288964
chr1	121922545	121952114		chr1	135835927	135878555
chr1	130340878	130341500		chr1	135957062	135998866
chr1	130405308	130414597		chr1	137405645	137697639
chr1	133647588	133648298		chr1	137710181	137843881
chr1	135661755	135676176		chr1	156920348	156970230
chr1	135789484	135802361		chr1	157048596	157092615
chr1	136913349	136919120		chr1	169160939	169220784
chr1	137487147	137491103		chr1	173175713	173225463
chr1	137519700	137534533		chr1	174420236	174446185
chr1	137564611	137566109		chr1	178742335	178782300
chr1	137594843	137595539		chr1	178923169	178972799
chr1	137740967	137761946		chr1	182869957	182904671
chr1	152673119	152674684		chr1	184419865	184473981
chr1	155403273	155403770		chr1	185856291	185908784
chr1	158274467	158276173		chr1	191539259	191556456
chr1	158928015	158941930		chr1	194596083	194684927
chr1	158991759	159021425		chr1	195122014	195189849
chr1	161758653	161764381		chr1	197067523	197068267
chr1	170424590	170437069		chr2	4320336	4376281
chr1	172585428	172595944		chr2	4395291	4492369
chr1	172630717	172633049		chr2	13291346	13337844
chr1	174218905	174220123		chr2	13465203	13502068
chr1	178748216	178776228		chr2	25023074	25085018
chr1	178938839	178959667		chr2	25386621	25438139
chr1	179727424	179728261		chr2	25942064	26004502
chr1	180971906	180984944		chr2	26348029	26412987
chr1	183480013	183490216		chr2	26757128	26790650
chr1	184419843	184458702		chr2	27267496	27332187
chr1	185689440	185693735		chr2	27570023	27826947
chr1	185721838	185729982		chr2	28059883	28104510
chr1	186207832	186219388		chr2	28368760	28403709
chr1	186400306	186400738		chr2	29474410	29595712
chr1	186486976	186500274		chr2	29903655	29952438
chr1	186531359	186533379		chr2	30091912	30125830
chr1	186709971	186710551		chr2	30239776	30352293
chr1	186746583	186747227		chr2	30442009	30580562
chr1	188266014	188281348		chr2	30597408	30755595
chr1	193484783	193486557		chr2	30772547	30938814
chr1	194666743	194696344		chr2	31094546	31161261
chr1	195164365	195171733		chr2	31295973	31328190
chr1	195207857	195239972		chr2	31597116	31694732
chr1	195345027	195349098		chr2	31992721	32077293
chr2	3537069	3539299		chr2	32166793	32220310
chr2	5301838	5302574		chr2	32356730	32490943
chr2	6270062	6271676		chr2	32508385	32550605
chr2	6793233	6798648		chr2	32672407	32797618
chr2	13331302	13335604		chr2	32815611	32837796
chr2	14058468	14059102		chr2	33010460	33102967
chr2	20866960	20867762		chr2	33137908	33227019
chr2	23838361	23843225		chr2	35054791	35154737
chr2	26387355	26399712		chr2	35287357	35370487
chr2	27654532	27665873		chr2	35506567	35585638
chr2	27690913	27700825		chr2	36068416	36132261
chr2	28794433	28802519		chr2	38366719	38436346
chr2	29100680	29101505		chr2	38780576	38864845
chr2	29480035	29480912		chr2	49585469	49626688
chr2	31803778	31808694		chr2	58384094	58442971
chr2	32022844	32030384		chr2	59422084	59537875
chr2	33058724	33077501		chr2	71366469	71385348
chr2	35737283	35755652		chr2	73409305	73464861
chr2	36103344	36134822		chr2	75441407	75499548
chr2	49597219	49605992		chr2	84876419	84909209
chr2	60526851	60561074		chr2	90873836	90923700
chr2	66494329	66500408		chr2	91772995	91804495
chr2	72146323	72159388		chr2	91834074	91865085
chr2	73412427	73419256		chr2	92566794	92617005
chr2	80026832	80028931		chr2	92753223	92794706
chr2	84590061	84590817		chr2	93256439	93311568
chr2	90875390	90876288		chr2	102712278	102755457
chr2	91136044	91153504		chr2	102775877	102800385
chr2	91844714	91861583		chr2	113454109	113515484
chr2	92778114	92789079		chr2	118570527	118602452
chr2	93296130	93309872		chr2	118981156	119010374
chr2	101602360	101603598		chr2	119939868	119985788
chr2	102776797	102799557		chr2	121398671	121458256
chr2	103962525	103991915		chr2	122171139	122203986
chr2	104695705	104705126		chr2	128184850	128258183
chr2	112270239	112285970		chr2	128991665	129038162
chr2	112955518	112956520		chr2	131002316	131037553
chr2	113425990	113427072		chr2	151781816	151821117
chr2	113477722	113495336		chr2	152442278	152481275
chr2	115431471	115432138		chr2	152494951	152537393
chr2	117707766	117709314		chr2	152550842	152568655
chr2	118591572	118592620		chr2	152583751	152657625
chr2	118997122	119000513		chr2	152728413	152760207
chr2	119972205	119973474		chr2	155630042	155653178
chr2	124148147	124149066		chr2	156861489	156906044
chr2	124959728	124960448		chr2	157232952	157299739
chr2	126148114	126148828		chr2	163161972	163225667
chr2	127149262	127159418		chr2	163483725	163576478
chr2	128144616	128151156		chr2	164247990	164296855
chr2	128578982	128597403		chr2	164311036	164348602
chr2	143507455	143508398		chr2	164594514	164631446
chr2	145555063	145569521		chr2	165674493	165740609
chr2	152729265	152737550		chr2	166839926	166920895
chr2	156017680	156018216		chr2	167047795	167101100
chr2	156267771	156281883		chr2	167118263	167185376
chr2	156602838	156605141		chr2	167364090	167460002
chr2	158073636	158074654		chr2	167508856	167720975
chr2	160705286	160718114		chr2	167745338	167832631
chr2	163054698	163079461		chr2	173049982	173147941
chr2	164257931	164278026		chr2	179904932	180009015
chr2	164338682	164348231		chr3	5209865	5238619
chr2	165385143	165394990		chr3	27481828	27525769
chr2	166015138	166016293		chr3	27546610	27618317
chr2	167057556	167070206		chr3	40984706	41047437
chr2	167090298	167094363		chr3	41350631	41412085
chr2	167415857	167432788		chr3	51848152	51878370
chr2	173082989	173092463		chr3	54896333	54939045
chr2	173210363	173211886		chr3	68295347	68321145
chr2	179952190	179963852		chr3	86944364	86979730
chr3	8830695	8831277		chr3	87709679	87792909
chr3	8850545	8851195		chr3	87936699	87982526
chr3	9885523	9888562		chr3	88211199	88271227
chr3	14782226	14788205		chr3	88285843	88447883
chr3	21736068	21736845		chr3	88967469	89056166
chr3	28315970	28321261		chr3	89070064	89086708
chr3	28366752	28367447		chr3	89181901	89273950
chr3	37027055	37028551		chr3	89663597	89717809
chr3	40985995	41004327		chr3	90378310	90425961
chr3	45101259	45101865		chr3	95020752	95051296
chr3	51864674	51874416		chr3	95452011	95559096
chr3	52406926	52407823		chr3	97816767	97912613
chr3	57828369	57829331		chr3	102272892	102333514
chr3	58115080	58125262		chr3	107533583	107670853
chr3	65278395	65287016		chr3	121120260	121194602
chr3	65605948	65607340		chr3	121270116	121354472
chr3	68412581	68414408		chr3	122016746	122097470
chr3	81714325	81727215		chr3	122110507	122232595
chr3	85433690	85434393		chr3	128901402	128924509
chr3	85756399	85757198		chr3	135290920	135355416
chr3	87776097	87788466		chr3	137716417	137739221
chr3	88412878	88434577		chr3	144231590	144308591
chr3	88894509	88895159		chr3	144325101	144346768
chr3	89239972	89240696		chr3	145294933	145369098
chr3	90380534	90394033		chr3	151768105	151820690
chr3	91948637	91952372		chr4	40719749	40802115
chr3	94967796	94968415		chr4	43393319	43437446
chr3	97738708	97746827		chr4	43494375	43597813
chr3	97817774	97840564		chr4	43969778	43995925
chr3	98159610	98160998		chr4	45420425	45544403
chr3	102113944	102114689		chr4	57537794	57625371
chr3	102168201	102176921		chr4	57770261	57821439
chr3	104345176	104353044		chr4	59201335	59276396
chr3	107069363	107070296		chr4	59298488	59355519
chr3	107617278	107644247		chr4	62161944	62186633
chr3	118202988	118203650		chr4	62319632	62368534
chr3	121177521	121185071		chr4	62382661	62422913
chr3	121276781	121292585		chr4	63035844	63071895
chr3	121306472	121312602		chr4	63175458	63245557
chr3	121791009	121800516		chr4	82945594	82970948
chr3	122116711	122118306		chr4	88572228	88606068
chr3	122133829	122143345		chr4	88751095	88823834
chr3	122212544	122232365		chr4	106499897	106545927
chr3	122818638	122826014		chr4	106579690	106709642
chr3	126530783	126534945		chr4	107473823	107504840
chr3	130755360	130758056		chr4	116786801	116809376
chr3	138308075	138318346		chr4	117645342	117812913
chr3	144301024	144307107		chr4	117891013	117979648
chr3	144327656	144332984		chr4	118019411	118039290
chr3	145539005	145551158		chr4	118749730	118820540
chr3	145970116	145974737		chr4	119797352	119843605
chr3	148293853	148308339		chr4	123084541	123125485
chr3	152158466	152175874		chr4	124363174	124393935
chr3	159547995	159549451		chr4	124761608	124812514
chr4	4153182	4153883		chr4	125763196	125833550
chr4	11936169	11936872		chr4	125894456	125951865
chr4	15140038	15141003		chr4	126990914	127035576
chr4	31810321	31811038		chr4	128371703	128433820
chr4	45150301	45156299		chr4	128627368	128762548
chr4	45485495	45488110		chr4	128865728	128982114
chr4	46100608	46108903		chr4	129276656	129318560
chr4	47306434	47307375		chr4	132566541	132688604
chr4	53772367	53773082		chr4	132925592	132978009
chr4	57563009	57573415		chr4	133155070	133190091
chr4	58298362	58302158		chr4	134066724	134240194
chr4	59268759	59269475		chr4	134257410	134370474
chr4	59327705	59345116		chr4	134531046	134762673
chr4	63182704	63208048		chr4	134791199	134871134
chr4	63697165	63748114		chr4	135516405	135544288
chr4	72460613	72461524		chr4	135671566	135705406
chr4	75942544	75952380		chr4	135719392	135806712
chr4	83844848	83850215		chr4	135976207	136027481
chr4	88683919	88703529		chr4	137000639	137101724
chr4	95330241	95334741		chr4	137438575	137514412
chr4	98825074	98848859		chr4	138731189	138867886
chr4	102104485	102105388		chr4	139129403	139216491
chr4	102305687	102308908		chr4	139239215	139280766
chr4	116658815	116667318		chr4	139301273	139397578
chr4	116987495	117003939		chr4	140075013	140277263
chr4	117688163	117703441		chr4	140791047	140901568
chr4	118036173	118037366		chr4	140959883	141026438
chr4	118773898	118778872		chr4	141091864	141132857
chr4	119735823	119741984		chr4	142866841	142895728
chr4	120386133	120392183		chr4	144804523	144868365
chr4	122902831	122916921		chr4	147401141	147462729
chr4	123265842	123271420		chr4	148880075	148946438
chr4	123480708	123492082		chr4	149303534	149390101
chr4	124888462	124889870		chr4	149421611	149444910
chr4	128314540	128338879		chr4	149917774	149968797
chr4	128685869	128713838		chr4	150063678	150099860
chr4	128963036	128965850		chr4	150119355	150194408
chr4	129505250	129507365		chr4	151351604	151415054
chr4	132569110	132570476		chr4	151433273	151476435
chr4	132663537	132673056		chr4	151551307	151649263
chr4	134725021	134727907		chr4	154458476	154625528
chr4	135149024	135157956		chr4	154936302	154976706
chr4	135720632	135734396		chr4	155134164	155159941
chr4	137041772	137057353		chr4	155204307	155227168
chr4	138635312	138635951		chr5	20985223	21051247
chr4	139245184	139254180		chr5	22891329	22941807
chr4	139326846	139339295		chr5	23888667	23997283
chr4	140824853	140844138		chr5	24081994	24118820
chr4	149220943	149231005		chr5	30024685	30063922
chr4	149640712	149647446		chr5	31481376	31505967
chr4	150114262	150123253		chr5	31863902	31971264
chr4	150168725	150184028		chr5	32428523	32463163
chr4	150785704	150790566		chr5	33993559	34003025
chr4	151357360	151358193		chr5	34855559	34925442
chr4	151627221	151642720		chr5	35315721	35418294
chr4	154492445	154552904		chr5	36235410	36350055
chr4	154641660	154656609		chr5	36406429	36442527
chr4	155153658	155155637		chr5	36694549	36742241
chr5	3300849	3301766		chr5	36783398	36828436
chr5	5056020	5057004		chr5	37085444	37140377
chr5	20650211	20650989		chr5	38923035	38954040
chr5	20997807	21011454		chr5	53851116	53958757
chr5	24097025	24106523		chr5	64655350	64763667
chr5	34857597	34879054		chr5	65233616	65275857
chr5	35319515	35332573		chr5	66907310	67012332
chr5	36412062	36413177		chr5	77783538	77816980
chr5	36715607	36723225		chr5	93520798	93581969
chr5	37391962	37392794		chr5	104181162	104219343
chr5	37852307	37860887		chr5	111626266	111694529
chr5	38090646	38091858		chr5	112216167	112254124
chr5	64587712	64590375		chr5	112282290	112324093
chr5	66936822	66951379		chr5	112669414	112809379
chr5	86383441	86383966		chr5	113530157	113656021
chr5	93448950	93451707		chr5	114075867	114105615
chr5	96468099	96468950		chr5	114220136	114258984
chr5	97826431	97827595		chr5	114292263	114359753
chr5	103058325	103065496		chr5	114379588	114444744
chr5	108178569	108188629		chr5	114806426	114834875
chr5	111626141	111635457		chr5	115548338	115618009
chr5	112306029	112320918		chr5	115933818	116023902
chr5	112689112	112724770		chr5	117796820	117839542
chr5	114319104	114324987		chr5	118849651	118930717
chr5	118599631	118600283		chr5	119040885	119089179
chr5	121010827	121038869		chr5	120940413	121039547
chr5	122135162	122143412		chr5	122068324	122119634
chr5	123525348	123526693		chr5	122133796	122164289
chr5	125724044	125734981		chr5	122254932	122302160
chr5	125748437	125749748		chr5	122581469	122626198
chr5	135417638	135435681		chr5	122734393	122777226
chr5	136567458	136571486		chr5	123581667	123601375
chr5	136745612	136746400		chr5	124423630	124545811
chr5	140662175	140687244		chr5	124776472	124804561
chr5	143736074	143737212		chr5	125493556	125685262
chr5	145044390	145056216		chr5	125701993	125758437
chr5	145131544	145133609		chr5	125868732	125930555
chr5	148104318	148105279		chr5	136164003	136220853
chr5	149761459	149787069		chr5	136409580	136452514
chr5	150176468	150192641		chr5	136470463	136507659
chr5	151912301	151939021		chr5	136559351	136658246
chr6	29385837	29389814		chr5	136706066	136788990
chr6	29890508	29891528		chr5	136896597	137061389
chr6	31023288	31058498		chr5	137508769	137592884
chr6	34263791	34268554		chr5	137734491	137757274
chr6	37341200	37351535		chr5	137942224	137975546
chr6	42335445	42336180		chr5	138040551	138126111
chr6	42667642	42668514		chr5	139451021	139494738
chr6	48996340	48996966		chr5	139614221	139707279
chr6	52024873	52035095		chr5	139813662	139866254
chr6	52318574	52319570		chr5	139880354	139937018
chr6	52767015	52776073		chr5	140641118	140700294
chr6	52790307	52798689		chr5	141075667	141125603
chr6	54319674	54320427		chr5	142876577	142954413
chr6	54720742	54738979		chr5	143530012	143604455
chr6	66937434	66938224		chr5	143633053	143773225
chr6	72166451	72169215		chr5	144382587	144477658
chr6	72661635	72665314		chr5	145014515	145083051
chr6	82956111	82974743		chr5	145634404	145749777
chr6	83087099	83095650		chr5	149143054	149212121
chr6	84221466	84223378		chr5	149739555	149789679
chr6	86002503	86026959		chr5	150175446	150195584
chr6	88536922	88537606		chr5	151888720	152005906
chr6	88712525	88720236		chr6	28766835	28836776
chr6	89294755	89300999		chr6	29378345	29394528
chr6	91567618	91572846		chr6	31002941	31110431
chr6	91592949	91612920		chr6	34547238	34601390
chr6	94553707	94554482		chr6	34656425	34701458
chr6	94590191	94639155		chr6	34812318	34861468
chr6	97157013	97173980		chr6	42297924	42347773
chr6	98720054	98726204		chr6	50278596	50365336
chr6	107406639	107421164		chr6	52157912	52210894
chr6	114353440	114365161		chr6	54197904	54235800
chr6	114838968	114856587		chr6	55285114	55299487
chr6	116355512	116358799		chr6	71882809	71944501
chr6	117280683	117283012		chr6	72136119	72210301
chr6	117493958	117495303		chr6	72294189	72341622
chr6	120084611	120113505		chr6	72458221	72514693
chr6	125097177	125111899		chr6	82946354	83007386
chr6	126425494	126437614		chr6	83051028	83120529
chr6	127989152	128036211		chr6	84193054	84223700
chr6	136994094	136996005		chr6	87787958	87848209
chr6	140483745	140492691		chr6	88873723	88895011
chr6	145946966	145959389		chr6	88907814	88960582
chr7	6866234	6867291		chr6	89264728	89315189
chr7	17529634	17541474		chr6	90642272	90719421
chr7	19669247	19670272		chr6	91106700	91222169
chr7	28359049	28363922		chr6	91421982	91443677
chr7	30792939	30796102		chr6	91628787	91708682
chr7	35714780	35718661		chr6	94546001	94608683
chr7	35753927	35770161		chr6	97154187	97176940
chr7	35911828	35912540		chr6	108607939	108660568
chr7	38910314	38911119		chr6	114807794	114872364
chr7	52894694	52895356		chr6	115427076	115498687
chr7	53592907	53609127		chr6	115893281	115960394
chr7	56125467	56144610		chr6	120084560	120143916
chr7	68556450	68561992		chr6	124423800	124448057
chr7	72575886	72615023		chr6	124682466	124720469
chr7	73717678	73747247		chr6	124745717	124781670
chr7	74517957	74536195		chr6	124853579	124885124
chr7	82516692	82517482		chr6	125081095	125118891
chr7	86481101	86481953		chr6	125413302	125445420
chr7	87311173	87312276		chr6	127915582	127998882
chr7	96983972	96986937		chr6	128015123	128073389
chr7	97456365	97490661		chr6	128201076	128251488
chr7	104923706	104926228		chr6	134866510	134904517
chr7	106508355	106511199		chr6	134933260	135054069
chr7	116750429	116781341		chr6	135167995	135217405
chr7	117221607	117222308		chr6	135241218	135325170
chr7	117896711	117897950		chr6	140460259	140510098
chr7	119369878	119373140		chr6	145882184	145961638
chr7	120027304	120029515		chr6	146830496	146862847
chr7	120289580	120308622		chr7	13593816	13624844
chr7	121244546	121247841		chr7	16530093	16562885
chr7	126052229	126073938		chr7	16782502	16808056
chr7	134225597	134235258		chr7	16856897	16930297
chr7	138108016	138124183		chr7	16972089	17002551
chr7	144937152	144938634		chr7	17476831	17510291
chr7	147156542	147179901		chr7	19891645	19948401
chr7	147399595	147400411		chr7	25149484	25192124
chr7	147560029	147560776		chr7	25206563	25272643
chr7	149482076	149501246		chr7	26051840	26083511
chr7	149736582	149737511		chr7	26561547	26591836
chr7	150969338	150987707		chr7	28327168	28396445
chr7	151627114	151635945		chr7	29119732	29179121
chr7	152292038	152298038		chr7	29678824	29768384
chr8	11253438	11265955		chr7	30168010	30304723
chr8	11314548	11315783		chr7	37447465	37512960
chr8	11346041	11356497		chr7	52103225	52126045
chr8	11371352	11387818		chr7	52228601	52276191
chr8	14406499	14412173		chr7	52306354	52360109
chr8	14703192	14730708		chr7	52374359	52392101
chr8	14991732	15003979		chr7	52711184	52731097
chr8	24049435	24050228		chr7	52959387	53005450
chr8	26178275	26181365		chr7	53591875	53636576
chr8	26764117	26764854		chr7	56126131	56156281
chr8	27919301	27924146		chr7	71031566	71085672
chr8	55633588	55636082		chr7	72554215	72631805
chr8	58756864	58757898		chr7	73481278	73534294
chr8	58841742	58842388		chr7	86040155	86084609
chr8	59862529	59881410		chr7	86392137	86433783
chr8	60058486	60058996		chr7	87299656	87378453
chr8	63251919	63252665		chr7	87511728	87566138
chr8	63633725	63635763		chr7	87877331	87948958
chr8	63664498	63673703		chr7	106497100	106512963
chr8	64275242	64283199		chr7	106528874	106592273
chr8	73966457	73988987		chr7	108055833	108099888
chr8	81750897	81752273		chr7	108136551	108200934
chr8	82555763	82557207		chr7	108448328	108546174
chr8	85440759	85467793		chr7	116661426	116732147
chr8	86261476	86264412		chr7	117380271	117442244
chr8	86715766	86716404		chr7	117911129	117968665
chr8	90020370	90038455		chr7	119323267	119485197
chr8	90793345	90809920		chr7	119821763	119872081
chr8	97733622	97734498		chr7	120282685	120332630
chr8	97909602	97910443		chr7	125606032	125677376
chr8	98193761	98197227		chr7	132680013	132747468
chr8	107994594	108006470		chr7	133898608	133953461
chr8	113314094	113319055		chr7	134150609	134172221
chr8	113452894	113466057		chr7	135666478	135700401
chr8	121945601	121964396		chr7	137783800	137824784
chr8	122232611	122236708		chr7	138066024	138127700
chr8	122667608	122676916		chr7	146419591	146482487
chr8	122739237	122751565		chr7	147155413	147180984
chr8	122785424	122803634		chr7	148126965	148177375
chr8	122960176	122974014		chr7	148308861	148359826
chr8	124514573	124516050		chr7	148618017	148675770
chr8	125175162	125185440		chr7	149547837	149585873
chr8	125371956	125376200		chr7	149642701	149685734
chr8	127445120	127450925		chr7	150227612	150257745
chr8	129197182	129211550		chr7	150942749	150994986
chr8	129350156	129376782		chr7	151619434	151657479
chr8	129399360	129401227		chr7	152100466	152133137
chr8	130787160	130797446		chr7	152149799	152188456
chr9	7784367	7785433		chr7	152273415	152301263
chr9	21555732	21557278		chr7	152380233	152495423
chr9	23104699	23115912		chr8	3392333	3432114
chr9	35130580	35149014		chr8	10945188	11010354
chr9	35274855	35282526		chr8	11310910	11420078
chr9	36859278	36862813		chr8	13567924	13709428
chr9	49341541	49346552		chr8	14958613	15028663
chr9	57268376	57269536		chr8	18713805	18781520
chr9	58122814	58124020		chr8	26119724	26219465
chr9	63563859	63595802		chr8	26629010	26766048
chr9	66124388	66134106		chr8	35867707	35884838
chr9	67432418	67434813		chr8	72398278	72499124
chr9	72064971	72068234		chr8	72962224	73136044
chr9	94467965	94468890		chr8	73150790	73248604
chr9	94568956	94571152		chr8	73275985	73341521
chr9	102534077	102535061		chr8	73356146	73405339
chr9	103332680	103336878		chr8	73862766	73907172
chr9	104277752	104290652		chr8	73980778	74030686
chr9	111925866	111926677		chr8	74093573	74138758
chr9	116277937	116293238		chr8	77606620	77634977
chr9	119382291	119393111		chr8	79996693	80047130
chr9	119470727	119486627		chr8	81551569	81820156
chr9	119537827	119543941		chr8	86090192	86146677
chr9	120729953	120765266		chr8	86175610	86223787
chr10	3223718	3235000		chr8	86238234	86272327
chr10	5142256	5169061		chr8	86478384	86630701
chr10	5289643	5290527		chr8	86645711	86672980
chr10	5570587	5571151		chr8	86690362	86794396
chr10	6171734	6172460		chr8	87021103	87031443
chr10	8218852	8226496		chr8	87179964	87293787
chr10	12530710	12544046		chr8	87355365	87393306
chr10	21503145	21521920		chr8	87483320	87522515
chr10	22327999	22329187		chr8	87541960	87619986
chr10	23268840	23291224		chr8	87822257	87825404
chr10	25253414	25254085		chr8	90012167	90060585
chr10	31312456	31317119		chr8	90784202	90866274
chr10	44796038	44797015		chr8	91161095	91222868
chr10	45019272	45035226		chr8	96353818	96506948
chr10	51694799	51702820		chr8	96655407	96717493
chr10	57395278	57396138		chr8	97055538	97100485
chr10	58577077	58578228		chr8	97294679	97363166
chr10	59276349	59288826		chr8	97424104	97448545
chr10	59370420	59383571		chr8	97504783	97574324
chr10	59539928	59541855		chr8	107777292	107913682
chr10	60738149	60741220		chr8	108116707	108162903
chr10	67011635	67012733		chr8	109913497	110096240
chr10	67070093	67073871		chr8	111227182	111329079
chr10	68648529	68651067		chr8	113303381	113352445
chr10	68667433	68671793		chr8	114218911	114307037
chr10	69959598	69960244		chr8	121936555	121965244
chr10	70747856	70758345		chr8	122209633	122241070
chr10	72443937	72451694		chr8	122728459	122849989
chr10	74561096	74596206		chr8	123005906	123063997
chr10	75755802	75756738		chr8	123623643	123676991
chr10	76664720	76670293		chr8	123693370	123767069
chr10	76688082	76693385		chr8	124101454	124220433
chr10	79396811	79413864		chr8	124401603	124432253
chr10	79624112	79629078		chr8	124470998	124567791
chr10	80376264	80400973		chr8	124663208	124719444
chr10	82152999	82154022		chr8	124735188	124777981
chr10	82630999	82632115		chr8	124836373	124901554
chr10	82646107	82651834		chr8	125024993	125112673
chr10	83523404	83552631		chr8	126755317	126865638
chr10	85102212	85103066		chr8	127155390	127187847
chr10	85551480	85563813		chr8	129046242	129145047
chr10	92884577	92895677		chr8	129184055	129223920
chr10	93395487	93416822		chr8	129347728	129411853
chr10	94008259	94013944		chr9	20747174	20781763
chr10	94581839	94601755		chr9	20931094	20989056
chr10	94920174	94935182		chr9	21117727	21157894
chr10	97781048	97788903		chr9	21518905	21615888
chr10	118426840	118448473		chr9	32501461	32539044
chr10	120053406	120073684		chr9	34906012	34983921
chr10	127361792	127370226		chr9	35124132	35183898
chr10	128346504	128375978		chr9	43030001	43072766
chr11	3654569	3664812		chr9	43550960	43610496
chr11	3998706	4002341		chr9	44112571	44152596
chr11	4196446	4200200		chr9	44285986	44319825
chr11	5092135	5102700		chr9	44493632	44544031
chr11	6376926	6394571		chr9	50553886	50584436
chr11	8343371	8352111		chr9	56344705	56373262
chr11	11736859	11755557		chr9	56691437	56799482
chr11	22272612	22284217		chr9	57261369	57288595
chr11	23414850	23419445		chr9	57434328	57504838
chr11	29536699	29545906		chr9	57778608	57843169
chr11	30061022	30066682		chr9	58089741	58165519
chr11	32150640	32162151		chr9	58282963	58307805
chr11	41153642	41155661		chr9	58374853	58404185
chr11	41458230	41459189		chr9	59500299	59546401
chr11	43732752	43747554		chr9	61216784	61261374
chr11	45406319	45407284		chr9	62188192	62221802
chr11	53875512	53881770		chr9	63490690	63530748
chr11	54028021	54038410		chr9	63544734	63607441
chr11	54845124	54845970		chr9	63759267	63871538
chr11	57725132	57727001		chr9	65373245	65438123
chr11	60875898	60877434		chr9	66052757	66128002
chr11	62834576	62840775		chr9	66822391	66898080
chr11	64868906	64869701		chr9	69278139	69334064
chr11	67836322	67858113		chr9	70044293	70114309
chr11	68017036	68034777		chr9	72486924	72525011
chr11	69273303	69274140		chr9	75248312	75290142
chr11	69609109	69614052		chr9	90056926	90110151
chr11	71790128	71799431		chr9	94568096	94606406
chr11	72850101	72850959		chr9	96651785	96702333
chr11	75212718	75220813		chr9	102523496	102553947
chr11	76118969	76126738		chr9	102616592	102686189
chr11	78176202	78196727		chr9	106199910	106283340
chr11	79551417	79553256		chr9	106307363	106383822
chr11	79677002	79683031		chr9	107436118	107548301
chr11	80297886	80322802		chr9	108021659	108060122
chr11	81076449	81077160		chr9	108876698	108912700
chr11	81136430	81142039		chr9	108929504	109001284
chr11	81231279	81233158		chr9	110523712	110614033
chr11	85863846	85865453		chr9	116035296	116085579
chr11	86383663	86412492		chr9	119369719	119433053
chr11	88044583	88048015		chr9	121182685	121283868
chr11	88364278	88387098		chr10	3133213	3235064
chr11	88460502	88467573		chr10	25111777	25208489
chr11	95018577	95027807		chr10	44785811	44810111
chr11	95638340	95645738		chr10	44987057	45039675
chr11	96261232	96275693		chr10	59254783	59300762
chr11	97141908	97147853		chr10	59341349	59416779
chr11	97797112	97799348		chr10	59653464	59683475
chr11	99441607	99459559		chr10	60208519	60295370
chr11	99488995	99505515		chr10	60689190	60810631
chr11	99519509	99527080		chr10	61755745	61805648
chr11	99633229	99676833		chr10	74521861	74646091
chr11	99698450	99719985		chr10	75351988	75403782
chr11	100722590	100724951		chr10	76537422	76634175
chr11	102062556	102076514		chr10	76654173	76727731
chr11	102236417	102256257		chr10	76946786	77053963
chr11	102857511	102870880		chr10	77736497	77823453
chr11	103096934	103108260		chr10	79131392	79172167
chr11	103153276	103155926		chr10	79225076	79287871
chr11	103545938	103548499		chr10	79302698	79329002
chr11	104472795	104486831		chr10	79355988	79430022
chr11	107575497	107593323		chr10	79443603	79643192
chr11	112835883	112841439		chr10	79687754	79739288
chr11	113331047	113349350		chr10	79845628	79899953
chr11	115730533	115731243		chr10	80005681	80239624
chr11	116686316	116698102		chr10	80255350	80291207
chr11	117092761	117102099		chr10	80361441	80432170
chr11	117153625	117158536		chr10	80557930	80660543
chr11	117172313	117181761		chr10	80811067	80849139
chr11	117835923	117865472		chr10	80863628	80897366
chr11	118224227	118227042		chr10	80994960	81039029
chr11	119069176	119077860		chr10	82415650	82501459
chr11	119412528	119415138		chr10	82524912	82662515
chr11	119482496	119493189		chr10	83834312	83879985
chr11	119518851	119538716		chr10	85060443	85124289
chr11	119650631	119658864		chr10	90600966	90651291
chr11	120122557	120131248		chr10	92710417	92774876
chr12	8456832	8458218		chr10	93976660	94050399
chr12	9116539	9121306		chr10	96078769	96098648
chr12	10520990	10523284		chr10	98699740	98731598
chr12	11228128	11228840		chr10	110942281	111021732
chr12	15807453	15820398		chr10	116419852	116471273
chr12	16842832	16860965		chr10	120012963	120104175
chr12	17227186	17232361		chr10	126981121	127116220
chr12	17736132	17764034		chr10	127924831	127987325
chr12	25866176	25875760		chr10	128327436	128388040
chr12	28075079	28076030		chr11	3188160	3213388
chr12	32656306	32658699		chr11	3230322	3309757
chr12	33860515	33867431		chr11	3414171	3443925
chr12	35674716	35685415		chr11	3794153	3816979
chr12	41816539	41817070		chr11	4156718	4220253
chr12	53736063	53745623		chr11	4907731	4966874
chr12	55287886	55315771		chr11	5074103	5172031
chr12	56565045	56568542		chr11	5728021	5779244
chr12	72956766	73000957		chr11	6373123	6398469
chr12	74307970	74311845		chr11	8323411	8617800
chr12	74334142	74343526		chr11	32104746	32171909
chr12	74576803	74578247		chr11	32236294	32310859
chr12	74878633	74892140		chr11	32432205	32521296
chr12	74914233	74948131		chr11	45868936	45910305
chr12	81430510	81431251		chr11	48611961	48652662
chr12	82731276	82731927		chr11	50010336	50090045
chr12	86091427	86093771		chr11	51396656	51464976
chr12	86160010	86160915		chr11	51728598	51787150
chr12	86567884	86568772		chr11	53568456	53620384
chr12	86935254	86945918		chr11	53868966	53889525
chr12	88141746	88175908		chr11	55205601	55284923
chr12	89449880	89455176		chr11	57457471	57621726
chr12	91067643	91081804		chr11	59197513	59240283
chr12	99288059	99299550		chr11	59444913	59493508
chr12	101508461	101518569		chr11	59904320	60072830
chr12	101599287	101611539		chr11	60086345	60166663
chr12	101629922	101635537		chr11	60511745	60544223
chr12	102221679	102246895		chr11	60725945	60768631
chr12	103524821	103541603		chr11	60854127	60887668
chr12	106210981	106248305		chr11	61887989	61962352
chr12	112901787	112904156		chr11	62415149	62463300
chr12	113084098	113103113		chr11	68848805	68940012
chr12	114033857	114044777		chr11	69107451	69155053
chr12	114113238	114114163		chr11	69170046	69233873
chr12	114250109	114280099		chr11	69466677	69509853
chr12	114297180	114301050		chr11	69712854	69736853
chr12	120623957	120629061		chr11	69792987	69852277
chr13	8399382	8410735		chr11	69981320	70054082
chr13	10635915	10636504		chr11	70338652	70436601
chr13	28502174	28510550		chr11	70457950	70486263
chr13	28547775	28548289		chr11	70500127	70543615
chr13	28849610	28851317		chr11	74636377	74657992
chr13	29829487	29838828		chr11	75196673	75282645
chr13	30133283	30137118		chr11	75321507	75419953
chr13	30748677	30749253		chr11	75457904	75502133
chr13	31856251	31857958		chr11	76056007	76166956
chr13	32861777	32868948		chr11	76208202	76324778
chr13	35593976	35604760		chr11	76391000	76438139
chr13	37749825	37784349		chr11	77275408	77329130
chr13	41496911	41500912		chr11	77576023	77629851
chr13	43357057	43364863		chr11	77965523	78005165
chr13	49440717	49458188		chr11	78156754	78226811
chr13	51070530	51071473		chr11	78325020	78365261
chr13	51394300	51410462		chr11	79515862	79617152
chr13	52057559	52076168		chr11	80287480	80322790
chr13	52270987	52271543		chr11	81809851	81887864
chr13	55270140	55273792		chr11	86381449	86444033
chr13	59486761	59494823		chr11	87899713	87952115
chr13	60511021	60556996		chr11	87964645	88002628
chr13	63204508	63214393		chr11	88279675	88408947
chr13	64511778	64534154		chr11	88458832	88512282
chr13	70814689	70824472		chr11	93994502	94023995
chr13	94938162	94960938		chr11	94773613	94820851
chr13	95339326	95344447		chr11	94840381	94873812
chr13	98533906	98547239		chr11	94901375	94990188
chr13	99159001	99161585		chr11	95006603	95029836
chr13	100029315	100030160		chr11	95226483	95277902
chr13	101208639	101210658		chr11	96587201	96652535
chr13	103684313	103697081		chr11	96678165	96735714
chr13	105289584	105312249		chr11	96776081	96920528
chr13	110433473	110455667		chr11	97252664	97347473
chr13	111686898	111720187		chr11	97545371	97628595
chr13	114047970	114053543		chr11	97658473	97703969
chr14	22564311	22568236		chr11	97880679	97937401
chr14	25903298	25903941		chr11	98565983	98672274
chr14	26566914	26570552		chr11	98768991	98835166
chr14	32473798	32483589		chr11	100145016	100160484
chr14	34045001	34045842		chr11	100231003	100302516
chr14	34059970	34078422		chr11	100822691	100842216
chr14	41769089	41776749		chr11	100915995	100957592
chr14	47789358	47798077		chr11	101302965	101330418
chr14	47970733	47976918		chr11	102045275	102092288
chr14	48253875	48258727		chr11	102145315	102182382
chr14	49071623	49076818		chr11	102845366	102979569
chr14	59137036	59157575		chr11	102992928	103063354
chr14	59441598	59442301		chr11	103080832	103131206
chr14	63965168	63967273		chr11	103147012	103186796
chr14	63995841	63996716		chr11	103227009	103274550
chr14	66481892	66502628		chr11	104457145	104509393
chr14	68474040	68503403		chr11	107575262	107610607
chr14	69545718	69553323		chr11	112835048	112936357
chr14	70049507	70065799		chr11	113588207	113614163
chr14	75282255	75284469		chr11	115264351	115301387
chr14	76251677	76264274		chr11	115793926	115904574
chr14	77175060	77187909		chr11	115917873	115972516
chr14	78328852	78332862		chr11	115988394	116030147
chr14	86935670	86936911		chr11	116046114	116089779
chr14	105759092	105784846		chr11	116102766	116209901
chr14	122973214	122973890		chr11	116350202	116442779
chr15	5145911	5146546		chr11	116459732	116486976
chr15	6509128	6525123		chr11	116662118	116723740
chr15	7062448	7069343		chr11	116933426	117037888
chr15	7150197	7150811		chr11	117064192	117223325
chr15	7166923	7184615		chr11	117618952	117735060
chr15	7812444	7813868		chr11	117773937	117891917
chr15	10743670	10749429		chr11	118178224	118241844
chr15	10869435	10870724		chr11	118262277	118301383
chr15	23436195	23440045		chr11	119463584	119875243
chr15	23511457	23530721		chr11	119937181	120013732
chr15	25372754	25390071		chr11	120081120	120146473
chr15	25691333	25705385		chr11	120206341	120248968
chr15	25844611	25846478		chr11	120317504	120356098
chr15	26303813	26322630		chr11	120400341	120443906
chr15	27335301	27349258		chr11	120456541	120505662
chr15	27853206	27883835		chr11	120533499	120595412
chr15	28054829	28064330		chr11	121533684	121583675
chr15	31266436	31275536		chr12	8777571	8836623
chr15	31491128	31499812		chr12	16817291	16881983
chr15	32258243	32263693		chr12	17179780	17274881
chr15	33836269	33843220		chr12	17695708	17781383
chr15	34338356	34342855		chr12	25777335	25877728
chr15	34395990	34396745		chr12	31949449	31988583
chr15	36758581	36768931		chr12	33814932	33974064
chr15	36784454	36823821		chr12	70457272	70521058
chr15	37828553	37830046		chr12	70537044	70578016
chr15	38230134	38232537		chr12	70596558	70643943
chr15	38639008	38644958		chr12	72975757	73001003
chr15	38751175	38764971		chr12	74125885	74156086
chr15	39595492	39617884		chr12	74452586	74519238
chr15	41443465	41445903		chr12	74533422	74590766
chr15	41748271	41752285		chr12	81284244	81372433
chr15	51475497	51478402		chr12	85514562	85577827
chr15	52340052	52340799		chr12	86091646	86232393
chr15	52570950	52592677		chr12	86432658	86479788
chr15	54965073	54973698		chr12	86507466	86575463
chr15	55087424	55097537		chr12	86934987	86983326
chr15	56448654	56466311		chr12	87277633	87381172
chr15	56645282	56673552		chr12	87415621	87446555
chr15	58106243	58119213		chr12	88110679	88180062
chr15	58647512	58649319		chr12	88199431	88247511
chr15	58813256	58838844		chr12	103518622	103547725
chr15	58886299	58907719		chr12	106176211	106275498
chr15	58985849	59000057		chr12	109600947	109693939
chr15	59243343	59245167		chr12	110067769	110111240
chr15	61910604	61914649		chr12	112170947	112231405
chr15	62146001	62160454		chr12	112560919	112625926
chr15	62867633	62868665		chr12	112647655	112700497
chr15	63975946	63987814		chr12	112891954	112952040
chr15	64187532	64196198		chr12	112965324	113008526
chr15	64345180	64374439		chr12	113032743	113104133
chr15	66698768	66726217		chr12	113813721	113868340
chr15	66948238	66963604		chr12	113882886	113945874
chr15	67058744	67071752		chr12	114027057	114070028
chr15	67092168	67107162		chr12	114132566	114313977
chr15	67189221	67190026		chr12	114335027	114396264
chr15	68908358	68911469		chr12	117492933	117546987
chr15	68934883	68938783		chr13	5825262	5871484
chr15	69311369	69311974		chr13	23621765	23679118
chr15	75842987	75843729		chr13	24610966	24673503
chr15	76025914	76044467		chr13	43266207	43400835
chr15	76228483	76229097		chr13	49278605	49312670
chr15	76285648	76293249		chr13	49389301	49419885
chr15	76315463	76316231		chr13	49433813	49477189
chr15	76859737	76871648		chr13	51388343	51429924
chr15	76916222	76920209		chr13	51937083	51999362
chr15	76958008	76958825		chr13	52041168	52131531
chr15	76979870	76994343		chr13	52746936	52786508
chr15	77712025	77719277		chr13	54663707	54724202
chr15	79710697	79711435		chr13	55250221	55292636
chr15	79769747	79783280		chr13	55545490	55615529
chr15	80084923	80088675		chr13	60505807	60569772
chr15	80879754	80917893		chr13	63188750	63258220
chr15	81055694	81057877		chr13	63332236	63447448
chr15	81124557	81132133		chr13	70775303	70829905
chr15	83299686	83305335		chr13	73887780	73945963
chr15	84042358	84044286		chr13	94859099	94971103
chr15	84218774	84219803		chr13	98009089	98024900
chr15	85353844	85377481		chr13	100113376	100185615
chr15	85399475	85405776		chr13	100202636	100299014
chr15	85429068	85437106		chr13	103663111	103697160
chr15	86069361	86070602		chr14	8639523	8796741
chr15	87481500	87490786		chr14	21478808	21528244
chr15	87542188	87567242		chr14	21544194	21631559
chr15	89139904	89141070		chr14	21690345	21758958
chr15	93574421	93575421		chr14	22606583	22652060
chr15	95577256	95594326		chr14	24982933	25065642
chr15	95632380	95636147		chr14	26164966	26204619
chr15	96602799	96603652		chr14	26266625	26620034
chr15	97145587	97146338		chr14	31354660	31449776
chr15	98343114	98367668		chr14	31979268	32029453
chr15	98573869	98575124		chr14	32453338	32486619
chr15	99182069	99202418		chr14	34025461	34183117
chr15	99250928	99271727		chr14	41715965	41781424
chr15	100244234	100251806		chr14	47569907	47653997
chr15	100558060	100566571		chr14	47969497	48000272
chr15	101198471	101227375		chr14	55017621	55068477
chr15	101835645	101847136		chr14	55186959	55237381
chr15	102999771	103003528		chr14	63740756	63797817
chr16	6835137	6850311		chr14	69870258	69912042
chr16	13992558	14004774		chr14	70041415	70070203
chr16	20798178	20804099		chr14	70083876	70107483
chr16	24490756	24498828		chr14	70453078	70608396
chr16	24831023	24833856		chr14	70688436	70755415
chr16	25250334	25251694		chr14	70943042	70999996
chr16	30008627	30034523		chr14	76202253	76268816
chr16	30180860	30188675		chr14	76867682	76907014
chr16	30499273	30528919		chr14	77131311	77192485
chr16	38360345	38394729		chr14	106290533	106298853
chr16	38864176	38865802		chr14	120673950	120755047
chr16	42152456	42153278		chr14	121614088	121716955
chr16	45332743	45337119		chr15	7759228	7842814
chr16	50023867	50027661		chr15	10550321	10729937
chr16	74128527	74129544		chr15	25550913	25657689
chr16	92608149	92624611		chr15	25674978	25742366
chr16	92903700	92904919		chr15	25755691	25866834
chr16	92927034	92980336		chr15	26287083	26327195
chr16	93006631	93007493		chr15	27333519	27359284
chr16	93514698	93553813		chr15	27394933	27561345
chr16	94582144	94583013		chr15	27670619	27756202
chr16	96036071	96067280		chr15	27907335	27956452
chr17	3418722	3420080		chr15	31113717	31137974
chr17	6172796	6180013		chr15	31151237	31201694
chr17	9940660	9950025		chr15	31222723	31305548
chr17	14376820	14387144		chr15	36688410	36724988
chr17	16355494	16356158		chr15	36768761	36832359
chr17	17583560	17586630		chr15	38174088	38233173
chr17	25712039	25713798		chr15	38304234	38405149
chr17	28525359	28526028		chr15	54943895	54983838
chr17	29187813	29201018		chr15	55005497	55100883
chr17	31925745	31928324		chr15	58174502	58217071
chr17	32051182	32054123		chr15	58779402	58865761
chr17	32300785	32310607		chr15	58879317	58914548
chr17	33916131	33926179		chr15	58968831	59002160
chr17	34347318	34348172		chr15	59397872	59433917
chr17	44158159	44183500		chr15	61815444	61832206
chr17	44637207	44645918		chr15	61860133	62014485
chr17	45882440	45890200		chr15	64126630	64216643
chr17	49613310	49628899		chr15	66673463	66735720
chr17	51722443	51724164		chr15	66992294	67010807
chr17	56617406	56643738		chr15	72920008	73017926
chr17	66007783	66016464		chr15	73251597	73303578
chr17	66086513	66089894		chr15	74530549	74567403
chr17	66310606	66311596		chr15	75714008	75774665
chr17	67974717	67982739		chr15	76015652	76080216
chr17	68338223	68352331		chr15	76157144	76183698
chr17	68395506	68396130		chr15	76257103	76371901
chr17	70763438	70764983		chr15	76453561	76556099
chr17	71058737	71105009		chr15	76729041	76756684
chr17	71387955	71409412		chr15	76859437	76996405
chr17	73308823	73320748		chr15	77018451	77052228
chr17	73543751	73544722		chr15	77156562	77241568
chr17	73805756	73806496		chr15	77558667	77803304
chr17	79690020	79698893		chr15	78258679	78287977
chr17	79749826	79764523		chr15	78610945	78793920
chr17	84511605	84516318		chr15	78927973	78979622
chr17	84972515	84984909		chr15	79121989	79296627
chr17	87752993	87767547		chr15	79488527	79524831
chr17	88505526	88512038		chr15	79552830	79606377
chr18	4302595	4303612		chr15	79750249	79790069
chr18	4969638	4971383		chr15	79836440	79930461
chr18	5806285	5820828		chr15	79962733	80011838
chr18	14489503	14494852		chr15	80044440	80095527
chr18	20960124	20970970		chr15	80830569	80974442
chr18	24253643	24270882		chr15	80989645	81142521
chr18	24878711	24879279		chr15	81658749	81703757
chr18	25668908	25684552		chr15	81742144	81799883
chr18	32501260	32505488		chr15	81957243	81999549
chr18	35181900	35182810		chr15	82947042	83014522
chr18	35999418	36025718		chr15	83033019	83065097
chr18	36564359	36576648		chr15	83120924	83181924
chr18	38007796	38010039		chr15	83207599	83426636
chr18	38364469	38365677		chr15	84021597	84145524
chr18	38906417	38914845		chr15	84468741	84560543
chr18	38996459	39012960		chr15	85353020	85407884
chr18	42798446	42801449		chr15	85427548	85445990
chr18	42926197	42927812		chr15	85464246	85540838
chr18	47019145	47024078		chr15	85884259	85976379
chr18	47325743	47334865		chr15	85998196	86091467
chr18	57363994	57372372		chr15	87454092	87499205
[truncated: 171 more rows]

[truncated: 2 more sheets: 11, 12]
